# Supplementary material for: Dalbergia odorifera undergoes massive molecular shifts in response to waterlogging combined with salinity
Source: Plant Physiol. 2023 Dec 4;194(4):2301–21. doi: 10.1093/plphys/kiad639 (PMC10980518; doi:10.1093/plphys/kiad639)
Supplement: kiad639_Supplementary_Data [file kiad639_supplementary_data.zip]

Archive with 2 entries (2 files):
- Revised Supplemetal Figures.pdf
- Supplemental Tables.xlsx
