# Supplementary material for: Dalbergia odorifera undergoes massive molecular shifts in response to waterlogging combined with salinity
Source: Plant Physiol. 2023 Dec 4;194(4):2301–21. doi: 10.1093/plphys/kiad639 (PMC10980518; doi:10.1093/plphys/kiad639)
Supplement: kiad639_Supplementary_Data [file kiad639_supplementary_data.zip › Supplemental Tables.xlsx]

## Sheet: S. Table S1
Supplemental Table S1. Global transcriptome details about fragrant rosewood leaflets.
Transcript assembly statistics and length distribution (splicing analysis of RNA sequencing data); ; and the differential genes number in each treatment compared to another one (the number of up- and down-regulated genes in each group were counted after using DESeq2 for the differentially expressed genes analysis)
Term	Number	Mean Length	Median Length	Max Length	N50	N90	Total Bases
Transcript	703596	737.85	417	98786	1185	287	519145950
Unigene	419093	574.92	326	98786	803	248	240945972
Transcriptome annotation results (six databases such as KEGG, GO, NR, Swiss-Prot, trEMBL, and KOG, were used to annotate the predicted protein sequences.)
Database	Number	Percentage
KO	51725	12.34%
KEGG	54470	13.00%
KOG	64128	15.30%
NR	83882	20.01%
SwissProt	52231	12.46%
TrEMBL	83727	19.98%
Gene annotated by at least one database	119930	28.62%
Total	419103	–
Differential genes number in each treatment compared to another one (the number of up- and down-regulated genes in each group were counted after using DESeq2 for the differentially expressed genes analysis
Groups	Total	Down	Up
CKT_vs_WT	4111	2127	1984
CKT_vs_ST	2670	1360	1310
CKT_vs_SWT	14053	7326	6727
WT_vs_ST	3786	1897	1889
WT_vs_SWT	12071	6347	5724
ST_vs_SWT	7439	3626	3813

## Sheet: S. Table S2
Supplemental Table S2. Metabolomic responses pattern mode in fragrant rosewood leaflets under combined stress. All common metabolites were taken into account and the differentially metabolites are colored in orange. The classification is based on the lo2gFC and standard deviation (SD).
Index	ST log2FC	WL log2FC	SWL log2FC	Specific pattern mode	Sum (Sum between ST & WL)	SD between ST & SWL	SD between WL & SWL	SD between Sum & SWL log2FC
pma0110	-0.920206	-0.177686	-0.298132	Neutral	-1.09789	0.439873	0.0851685	0.565516
pma0214	0.0405023	-1.02998	-1.98416	NA	-0.989483	1.43165	0.674704	0.703343
pma0249	-0.42215	-1.6301	-1.9505	Dominant	-2.05225	1.08071	0.226559	0.0719464
pma0253	-1.44727	-2.44725	-2.38216	Dominant	-3.89453	0.661064	0.0460285	1.06941
pma0294	-0.0848466	-1.02878	-0.159315	Minor	-1.11362	0.0526571	0.614802	0.674797
pma0461	0.938625	0.709563	-1.19358	Antagonistic	1.64819	1.5077	1.34573	2.00944
pma0724	-0.141871	0.402832	0.0436574	Neutral	0.260961	0.131188	0.253975	0.153657
pma0779	-11.6852	-11.6852	-11.6852	Neutral	-23.3703	0	0	8.26265
pma0791	-0.64407	-0.161134	0.00227375	Neutral	-0.805204	0.457034	0.115547	0.570973
pma0795	-1.44292	-0.0688271	-0.177761	Minor	-1.51175	0.894602	0.0770282	0.94327
pma0825	-0.223847	0.0223059	0.485427	Neutral	-0.201541	0.501532	0.327476	0.48576
pma1087	-0.497362	-1.52887	-1.04693	Neutral	-2.02623	0.388603	0.34078	0.692468
pma1108	0.186222	0.0231978	1.01788	Synergistic	0.20942	0.588069	0.703345	0.571666
pma1116	0.0359345	-0.993103	-0.149378	Unilateral	-0.957169	0.131035	0.596604	0.571195
pma2987	0.142523	-0.317039	0.363722	Neutral	-0.174516	0.156411	0.481371	0.380592
pma3101	0.3542	0.640849	-0.158638	NA	0.995048	0.362631	0.565322	0.815779
pma3606	0.284105	0.548506	-1.65074	Antagonistic	0.832611	1.36814	1.5551	1.75599
pma3724	-0.22016	0.242485	0.802047	Unilateral	0.022325	0.72281	0.39567	0.551347
pma6218	-0.477446	0.248038	-0.643527	Unilateral	-0.229407	0.117437	0.630432	0.292827
pma6254	-9.83786	0.256167	-0.485368	NA	-9.58169	6.61321	0.524345	6.43207
pma6270	2.8402	1.30156	3.79113	Additive	4.14176	0.672408	1.76039	0.247934
pma6353	0.415037	0.374663	0.698356	Neutral	0.789701	0.200337	0.228886	0.0645901
pma6389	0.283375	0.214654	0.461824	Neutral	0.498029	0.126183	0.174775	0.0256011
pma6460	0.600461	0.0176377	1.68811	Synergistic	0.618099	0.769085	1.1812	0.756613
pma6496	-0.679707	-0.208688	-0.566469	Neutral	-0.888395	0.0800714	0.25299	0.227636
pma6499	-0.434976	-0.231971	0.0335526	Neutral	-0.666948	0.3313	0.187754	0.495329
pma6518	0.541103	0.412769	0.417977	Neutral	0.953873	0.0870638	0.00368221	0.378936
pma6558	1.77232	2.76466	2.76219	Dominant	4.53697	0.699944	0.00174716	1.25496
pma6561	-0.0147108	0.117406	-0.426232	Neutral	0.102695	0.29099	0.38441	0.374008
pma6586	-0.44221	-0.365683	-0.126833	Neutral	-0.807892	0.223005	0.168892	0.481582
pma6599	-0.0320217	0.257158	0.415917	Neutral	0.225136	0.31674	0.11226	0.134902
pma6639	-2.0159	-2.01189	-2.64355	Neutral	-4.02779	0.443815	0.44665	0.978805
pmb0034	-0.058163	0.0559087	-0.258656	Neutral	-0.00225428	0.14177	0.222431	0.181303
pmb0064	0.458126	0.190906	0.233119	Neutral	0.649032	0.159104	0.0298492	0.294095
pmb0115	-0.200533	0.203616	0.324129	Neutral	0.00308321	0.370992	0.0852154	0.227014
pmb0142	0.45476	0.307491	-0.145633	Neutral	0.762251	0.424542	0.320407	0.64197
pmb0160	0.338302	1.27462	-1.19234	Antagonistic	1.61292	1.08233	1.7444	1.98362
pmb0161	1.0578	1.65003	-1.38802	Antagonistic	2.70782	1.72946	2.14823	2.8962
pmb0163	1.08656	1.22228	-0.920584	Antagonistic	2.30884	1.41926	1.51523	2.28354
pmb0164	0.442369	1.54049	-1.87483	Antagonistic	1.98286	1.63851	2.41499	2.72779
pmb0165	0.253112	0.397127	-0.255559	Neutral	0.650239	0.359685	0.461519	0.640496
pmb0197	0.0349526	0.484584	0.556511	Neutral	0.519537	0.368798	0.0508601	0.0261449
pmb0292	-0.299003	0.54949	0.417301	Unilateral	0.250487	0.506503	0.0934713	0.117956
pmb0322	0.280876	-0.612977	0.132946	NA	-0.332101	0.104602	0.527447	0.328838
pmb0378	0.0293508	-0.149619	0.157718	Neutral	-0.120268	0.090769	0.21732	0.196566
pmb0423	-0.150959	2.25705	1.5307	NA	2.10609	1.18911	0.51361	0.406866
pmb0426	-0.589288	-0.0498036	0.373408	NA	-0.639092	0.680729	0.299256	0.715946
pmb0449	-0.0207636	0.273247	1.61413	NA	0.252484	1.15605	0.948149	0.962831
pmb0464	0.594343	-0.739263	3.15956	NA	-0.14492	1.81388	2.75688	2.33662
pmb0488	0.177447	0.246693	0.10471	Neutral	0.42414	0.0514332	0.100397	0.225871
pmb0494	0.388278	0.28065	-0.599825	Antagonistic	0.668928	0.698694	0.62259	0.897144
pmb0498	-0.00713325	-0.760341	0.318423	NA	-0.767474	0.230203	0.762801	0.767845
pmb0501	0.125531	0.0231299	-0.419903	Neutral	0.148661	0.38568	0.313272	0.402035
pmb0503	-0.020909	-0.0254292	0.0118133	Neutral	-0.0463382	0.0231382	0.0263344	0.0411193
pmb0508	-1.13645	-0.0628092	-2.90633	Synergistic	-1.19926	1.2515	2.01067	1.20708
pmb0514	-0.442943	0.179108	0.776225	Unilateral	-0.263835	0.862082	0.422225	0.735434
pmb0530	-0.594827	-0.2929	0.0121519	Neutral	-0.887727	0.429199	0.215705	0.63631
pmb0532	-0.53886	0.360621	0.15262	Neutral	-0.178239	0.48895	0.147079	0.233952
pmb0550	-0.949636	-0.477098	-0.437999	Neutral	-1.42673	0.361782	0.0276477	0.699142
pmb0563	-0.103163	-0.78795	-0.188358	Neutral	-0.891113	0.0602417	0.423975	0.496923
pmb0565	-0.438338	-0.26976	-0.0947506	Neutral	-0.708098	0.242953	0.123751	0.433702
pmb0566	-0.21496	0.109043	-0.0104706	Neutral	-0.105917	0.144596	0.0845087	0.0674907
pmb0569	-0.921873	-1.71802	-1.67986	Dominant	-2.63989	0.535975	0.0269824	0.678845
pmb0576	0.14271	0.0428035	0.188746	Neutral	0.185514	0.0325522	0.103197	0.00228552
pmb0578	-0.475944	0.00141928	0.426529	Unilateral	-0.474525	0.638145	0.300598	0.637141
pmb0580	12.5842	10.4093	12.8777	Dominant	22.9935	0.207505	1.74538	7.15299
pmb0592	-0.341476	0.081877	-0.0924075	Neutral	-0.259599	0.176118	0.123238	0.118222
pmb0595	-1.63699	-2.59589	-2.40252	Dominant	-4.23288	0.541315	0.136732	1.29426
pmb0600	-1.02076	-1.17112	-1.18877	Neutral	-2.19188	0.118804	0.0124826	0.709303
pmb0601	-0.149747	-1.16594	-0.0610724	Minor	-1.31569	0.0627025	0.781259	0.887146
pmb0602	-0.537179	-1.73068	-1.25639	Dominant	-2.26785	0.50856	0.33537	0.715213
pmb0603	-0.661367	-0.104221	0.0866455	NA	-0.765588	0.528925	0.134963	0.60262
pmb0604	-0.572163	-0.308615	-0.617247	Neutral	-0.880778	0.0318791	0.218235	0.186345
pmb0606	-1.49894	-1.12331	-0.243495	Minor	-2.62225	0.887733	0.622123	1.68203
pmb0608	-1.52781	-0.0834602	0.119174	NA	-1.61127	1.16459	0.143284	1.22361
pmb0644	-0.546846	-0.0760442	-0.442337	Neutral	-0.62289	0.0738986	0.259008	0.12767
pmb0653	-0.757102	-0.694755	-0.706476	Neutral	-1.45186	0.035798	0.00828774	0.527064
pmb0661	-1.29066	-1.05018	-1.35051	Neutral	-2.34084	0.0423202	0.212369	0.700269
pmb0663	0.850262	-0.793987	-1.4948	Unilateral	0.0562743	1.65821	0.495546	1.09677
pmb0666	-0.792502	1.87304	1.14025	NA	1.08054	1.36666	0.518164	0.0422193
pmb0672	-0.110936	0.245261	0.0420913	Neutral	0.134324	0.108207	0.143663	0.0652186
pmb0674	-0.414198	-3.50761	-1.11205	Dominant	-3.92181	0.493458	1.69392	1.9868
pmb0678	0.251887	-0.106324	0.604476	Neutral	0.145563	0.249318	0.502611	0.3245
pmb0680	0.675243	0.15662	1.56912	Synergistic	0.831863	0.632066	0.998788	0.521319
pmb0684	-0.747458	-0.489538	-0.0235712	Minor	-1.237	0.511865	0.329489	0.858021
pmb0689	0.462665	-0.135796	0.0517552	Neutral	0.326869	0.290557	0.132618	0.194535
pmb0701	-0.499322	-0.774695	-0.34476	Neutral	-1.27402	0.109292	0.30401	0.657084
pmb0713	-0.475473	-0.51552	-0.424273	Neutral	-0.990993	0.0362038	0.0645209	0.400731
pmb0716	-2.19224	-1.58569	0.117692	Antagonistic	-3.77793	1.63337	1.20447	2.75462
pmb0719	-1.38176	-1.88456	-0.811471	Minor	-3.26632	0.403253	0.758789	1.73584
pmb0720	-1.31348	-1.67358	-0.800616	Minor	-2.98707	0.362651	0.617282	1.54605
pmb0736	-0.759137	-1.2484	-0.464272	Minor	-2.00754	0.208501	0.554461	1.09125
pmb0750	-0.451627	0.529076	-0.135076	Neutral	0.0774492	0.223835	0.469627	0.150278
pmb0752	0.17623	0.93924	0.440351	Neutral	1.11547	0.186762	0.352768	0.477381
pmb0767	0.186304	0.708483	0.297129	Neutral	0.894787	0.0783653	0.290871	0.422608
pmb0769	-0.789984	0.0700352	0.0504209	Unilateral	-0.719949	0.594256	0.0138694	0.544734
pmb0786	-0.0598784	-0.25022	-0.549557	Neutral	-0.310099	0.346255	0.211663	0.169323
pmb0789	-0.661182	0.287111	-1.0868	Unilateral	-0.37407	0.300961	0.971505	0.503979
pmb0802	11.781	12.3111	13.5552	Synergistic	24.0922	1.25455	0.879715	7.45073
pmb0808	0.00887815	0.412809	0.0171154	Neutral	0.421688	0.00582463	0.279798	0.286076
pmb0813	0.0894149	-0.635177	-0.210145	Neutral	-0.545762	0.211821	0.300543	0.237317
pmb0818	1.46986	0.0871183	2.2548	Additive	1.55698	0.55503	1.53278	0.493428
pmb0848	0.726023	0.58553	-0.364274	Antagonistic	1.31155	0.770957	0.671613	1.18499
pmb0852	1.05655	0.560963	-0.47612	Antagonistic	1.61751	1.08376	0.733328	1.48042
pmb0854	-0.138494	-0.314109	0.211504	Neutral	-0.452603	0.247486	0.371664	0.469595
pmb0855	-0.273093	-0.385509	0.00178883	Neutral	-0.658602	0.194371	0.273861	0.466967
pmb0859	0.937748	0.309252	-0.467478	Antagonistic	1.247	0.993645	0.549231	1.21232
pmb0865	1.10742	0.999359	-0.19237	Antagonistic	2.10678	0.91909	0.84268	1.62574
pmb0873	1.04971	0.545994	-0.485427	Antagonistic	1.59571	1.08551	0.729325	1.47158
pmb0874	0.258359	-0.173188	-0.261876	Neutral	0.0851717	0.367862	0.0627121	0.2454
pmb0876	-0.481308	-0.507303	0.530014	Antagonistic	-0.98861	0.715112	0.733493	1.07383
pmb0882	0.703047	0.220681	-0.799147	Antagonistic	0.923728	1.06221	0.721127	1.21826
pmb0885	-0.160593	-0.0738475	-0.287972	Neutral	-0.234441	0.0900708	0.151409	0.0378527
pmb0889	0.442717	0.4562	-0.730841	Antagonistic	0.898917	0.829831	0.839365	1.15241
pmb0890	1.08789	0.76105	0.719827	Neutral	1.84894	0.260259	0.0291488	0.798403
pmb0964	1.66905	1.3156	3.87015	Synergistic	2.98464	1.55642	1.80635	0.62615
pmb0981	-0.625781	0.242595	0.80588	Unilateral	-0.383187	1.01234	0.398303	0.840797
pmb0998	-0.638047	-0.0704748	0.0986525	NA	-0.708522	0.520925	0.119591	0.570758
pmb1178	-10.1613	2.49753	1.97206	Unilateral	-7.66374	8.57956	0.371566	6.81354
pmb1240	0.410284	0.407424	1.09281	Neutral	0.817708	0.482621	0.484643	0.194528
pmb1530	-0.654362	-0.209382	-1.33531	Dominant	-0.863744	0.481505	0.796153	0.333449
pmb1574	0.247581	0.254224	-0.846654	Antagonistic	0.501805	0.773741	0.778438	0.953504
pmb1587	0.079162	0.191302	0.104087	Neutral	0.270464	0.0176246	0.0616706	0.117647
pmb1605	0.972178	0.638897	-0.657022	Antagonistic	1.61107	1.15202	0.916353	1.60379
pmb1626	1.48587	0.351496	-0.380886	Antagonistic	1.83736	1.31999	0.517872	1.56854
pmb1650	-0.0403027	0.267747	-0.189646	Neutral	0.227445	0.105602	0.323426	0.294928
pmb1652	-0.205114	0.0192972	-0.56617	Neutral	-0.185817	0.255305	0.413988	0.26895
pmb1656	0.812899	1.12739	1.11308	Neutral	1.94029	0.212261	0.0101193	0.584926
pmb1912	-0.140789	-0.170996	0.187105	Neutral	-0.311785	0.231856	0.253215	0.352768
pmb2211	-0.638192	-0.545249	-1.0382	Neutral	-1.18344	0.282846	0.348566	0.102703
pmb2251	0.500766	1.20901	-1.48824	Antagonistic	1.70978	1.40644	1.90725	2.26134
pmb2319	-0.278133	-0.263825	0.06	Neutral	-0.541958	0.239096	0.228979	0.425649
pmb2325	0.952767	0.603402	-0.704885	Antagonistic	1.55617	1.17214	0.925099	1.59881
pmb2363	1.25712	2.15377	-0.789648	Antagonistic	3.41089	1.44728	2.08131	2.97023
pmb2383	-0.050401	-1.03279	-1.5138	Dominant	-1.08319	1.03478	0.340127	0.304488
pmb2388	0.994694	0.47571	-0.534687	Antagonistic	1.4704	1.08144	0.714458	1.41781
pmb2406	0.00299314	-0.180073	0.690379	Unilateral	-0.17708	0.486055	0.615502	0.613386
pmb2444	0.823942	1.18403	1.15245	Neutral	2.00797	0.232292	0.0223284	0.604943
pmb2554	0.0955603	0.682632	-0.00542367	NA	0.778193	0.0714065	0.486529	0.5541
pmb2561	0.416458	-0.296318	1.77216	NA	0.120141	0.958629	1.46264	1.16816
pmb2591	-0.200438	-0.430351	0.0428767	Neutral	-0.630788	0.172049	0.334622	0.476353
pmb2601	-0.709191	-0.293771	-0.671481	Neutral	-1.00296	0.0266649	0.267081	0.234393
pmb2620	0.0988177	1.35247	0.984666	Dominant	1.45128	0.62639	0.260074	0.329948
pmb2640	-0.0746292	0.453597	-0.122278	Neutral	0.378968	0.0336927	0.407205	0.354434
pmb2643	0.581121	1.20132	0.389974	Minor	1.78244	0.135162	0.573705	0.98462
pmb2778	0.383561	0.399524	-0.730368	Antagonistic	0.783086	0.787667	0.798955	1.07017
pmb2784	0.0994577	-0.499773	-1.32251	NA	-0.400315	1.00549	0.581765	0.652093
pmb2786	0.28477	0.292614	-0.816211	Antagonistic	0.577384	0.778511	0.784058	0.985421
pmb2787	1.73566	1.27308	1.47341	Neutral	3.00874	0.18544	0.141653	1.08565
pmb2791	0.328141	1.88892	0.251763	Minor	2.21706	0.054007	1.15764	1.38967
pmb2792	0.0677754	0.0353782	0.828465	Synergistic	0.103154	0.537889	0.560797	0.512873
pmb2795	6.49398	6.50338	7.46481	Synergistic	12.9974	0.686485	0.679834	3.9121
pmb2804	0.284977	0.19434	-0.674519	Antagonistic	0.479317	0.678466	0.614376	0.815885
pmb2826	-3.72499	-1.55955	-2.08352	Minor	-5.28454	1.16069	0.370508	2.26346
pmb2831	-0.0550247	2.03262	0.899875	NA	1.9776	0.675216	0.800973	0.762064
pmb2833	0.0964102	0.703342	-0.0429314	NA	0.799752	0.0985294	0.527695	0.595867
pmb2835	-0.100711	-0.051605	0.37967	Neutral	-0.152316	0.339681	0.304958	0.376171
pmb2848	1.65589	1.46953	1.01658	Neutral	3.12541	0.452055	0.32028	1.49117
pmb2850	-1.14037	-1.16654	-1.13938	Neutral	-2.30691	0.000697055	0.0192027	0.825566
pmb2855	2.12079	3.01171	-7.884	Antagonistic	5.13251	7.07446	7.70443	9.20406
pmb2871	-0.0234348	-0.011112	0.307838	Neutral	-0.0345467	0.234246	0.225532	0.242103
pmb2873	-1.60264	-1.17479	-1.19159	Neutral	-2.77743	0.290658	0.0118795	1.12136
pmb2922	-1.31689	-0.934516	-0.479955	Minor	-2.2514	0.591801	0.321423	1.2526
pmb2940	-0.074184	0.817277	1.53051	Unilateral	0.743093	1.13469	0.504335	0.556791
pmb2978	1.46493	1.27736	1.45833	Neutral	2.74229	0.00466884	0.127965	0.907899
pmb2984	-0.967224	-0.613483	-0.979277	Neutral	-1.58071	0.00852252	0.258655	0.425275
pmb2987	-0.723127	-0.790077	-0.430181	Neutral	-1.5132	0.207144	0.254485	0.765813
pmb2991	-1.009	-0.64127	-0.969267	Neutral	-1.65027	0.0280968	0.231929	0.481543
pmb3005	-0.153819	-1.43764	-0.333029	Minor	-1.59146	0.126721	0.78108	0.889847
pmb3006	0.415595	0.832929	0.318803	Neutral	1.24852	0.0684422	0.363542	0.657412
pmb3012	-1.61147	-1.54883	0.068387	Antagonistic	-3.16029	1.18784	1.14354	2.28302
pmb3023	-0.0423254	0.184032	0.442379	Neutral	0.141707	0.342738	0.182679	0.212608
pmb3039	-1.35894	-1.18248	-1.21454	Neutral	-2.54142	0.102103	0.0226677	0.938245
pmb3041	-0.0613384	0.634158	0.447554	Neutral	0.57282	0.359841	0.131949	0.088576
pmb3052	-0.911861	-1.87779	-2.2418	Dominant	-2.78965	0.940412	0.257396	0.387387
pmb3056	0.485804	1.03967	1.72438	Dominant	1.52547	0.875808	0.484164	0.140649
pmb3061	0.0128788	0.980179	0.458664	Neutral	0.993057	0.315218	0.368766	0.377873
pmb3062	0.0844175	0.388491	0.185494	Neutral	0.472908	0.071472	0.14354	0.203233
pmb3064	0.0586981	0.950247	0.423419	Neutral	1.00895	0.257896	0.372524	0.41403
pmb3068	0.346437	0.935633	0.991311	Neutral	1.28207	0.455994	0.0393699	0.205598
pmb3072	0.0621948	0.661292	-0.752166	Antagonistic	0.723486	0.57584	0.999466	1.04344
pmb3074	0.212744	0.833369	1.4708	Dominant	1.04611	0.889579	0.450731	0.300298
pmb3093	1.16596	1.52434	1.56704	Neutral	2.6903	0.283606	0.0301966	0.794263
pmb3099	-0.959521	0.466169	-0.821845	Unilateral	-0.493352	0.0973519	0.910763	0.232279
pmb3101	-1.59652	-2.10955	-1.58086	Neutral	-3.70607	0.0110727	0.373843	1.50275
pmb3107	0.0425512	-0.120016	0.241008	Neutral	-0.0774649	0.14033	0.255283	0.225194
pmb3121	0.945062	-0.135545	0.414547	Neutral	0.809517	0.375131	0.388974	0.279286
pmb3132	0.941342	-0.166286	0.29875	Neutral	0.775056	0.454381	0.328831	0.336799
pmb3264	-1.13272	-0.0466735	-0.0800562	Minor	-1.17939	0.744345	0.0236051	0.777348
pmb3894	0.756849	0.561499	-0.121026	NA	1.31835	0.620751	0.482618	1.01779
pmb5304	0.644146	0.844166	0.326271	Neutral	1.48831	0.224771	0.366206	0.821687
pmc0066	-0.430717	0.0414109	-4.47276	NA	-0.389306	2.85816	3.192	2.88744
pmc0274	0.295456	-1.58569	2.33595	NA	-1.29024	1.44284	2.77302	2.5641
pmc0281	-0.273525	0.782663	-0.187965	Unilateral	0.509138	0.0605003	0.686337	0.492926
pmc0304	-0.378855	-1.24393	-0.625016	Neutral	-1.62278	0.174062	0.437635	0.705526
pmc0960	1.1654	0.375384	-0.155518	NA	1.54079	0.934033	0.375404	1.19947
pmc1990	-0.291198	-0.395729	-0.736543	Neutral	-0.686926	0.314907	0.240992	0.0350842
pmd0017	0.190152	-0.315466	0.200594	Neutral	-0.125314	0.00738343	0.36491	0.230452
pmd0130	0.258544	0.370101	0.581655	Neutral	0.628645	0.228474	0.149591	0.0332271
pmd0132	-0.210035	-0.37164	0.0476059	Neutral	-0.581676	0.18218	0.296452	0.444969
pmd0136	-0.307523	-0.332669	-0.168038	Neutral	-0.640192	0.0986308	0.116411	0.333863
pmd0160	-0.535667	-0.846455	0.665215	Antagonistic	-1.38212	0.849152	1.06891	1.44769
pme0003	0.21616	0.385193	-0.346228	NA	0.601353	0.397669	0.517193	0.670042
pme0006	0.259644	0.0916716	-0.13852	Neutral	0.351315	0.281544	0.16277	0.346366
pme0007	-0.560029	-1.15378	-1.25492	Neutral	-1.71381	0.49136	0.0715135	0.324487
pme0009	-0.488936	-0.892	-0.186816	Neutral	-1.38094	0.213631	0.498641	0.84437
pme0012	-0.469054	-18.1234	1.28209	Antagonistic	-18.5925	1.23824	13.7218	14.0534
pme0014	0.141776	0.470725	0.391555	Neutral	0.612501	0.17662	0.0559818	0.156233
pme0015	0.635946	-3.42983	-11.5929	NA	-2.79388	8.64708	5.77214	6.22183
pme0018	0.627721	-0.781789	1.1141	Unilateral	-0.154068	0.343925	1.3406	0.896733
pme0020	0.279284	-1.64758	2.14599	NA	-1.3683	1.31996	2.68246	2.48498
pme0022	-0.118311	-0.124084	0.10934	Neutral	-0.242395	0.160973	0.165055	0.248714
pme0024	-0.923746	0.386021	-0.936314	Unilateral	-0.537724	0.00888704	0.935032	0.281845
pme0026	-0.327431	-1.35246	-0.481989	Minor	-1.67989	0.109289	0.615514	0.847043
pme0033	0.164847	0.160161	0.0934044	Neutral	0.325008	0.0505173	0.0472041	0.163768
pme0036	0.00838779	-1.4542	1.78982	NA	-1.44582	1.25967	2.29387	2.28794
pme0042	-1.65424	-1.23649	-1.69423	Neutral	-2.89073	0.028282	0.323672	0.84605
pme0049	-0.100673	0.0656669	-0.123603	Neutral	-0.0350058	0.0162145	0.133834	0.062648
pme0050	1.6975	-0.17638	2.26431	Unilateral	1.52112	0.400792	1.72583	0.525511
pme0056	0.188433	0.642022	-1.60392	Antagonistic	0.830455	1.26738	1.58812	1.72136
pme0062	0.870905	0.29579	1.13183	Dominant	1.1667	0.184504	0.591172	0.0246512
pme0064	0.471413	0.596708	0.257893	Neutral	1.06812	0.150981	0.239578	0.572918
pme0066	-0.820747	-0.518851	-0.701686	Neutral	-1.3396	0.0841891	0.129284	0.451072
pme0075	-1.32401	-1.54034	-2.45238	Additive	-2.86435	0.79788	0.644909	0.291306
pme0088	1.28659	1.08131	0.741554	Neutral	2.3679	0.385401	0.240245	1.15
pme0108	0.362125	0.187481	3.44909	Synergistic	0.549606	2.18282	2.30631	2.05025
pme0118	0.46113	-0.625492	3.12243	NA	-0.164362	1.88182	2.65018	2.32411
pme0122	-0.226214	0.475108	-0.28878	Unilateral	0.248894	0.0442406	0.540151	0.380193
pme0124	-0.524514	-0.878421	-1.3396	Dominant	-1.40293	0.576356	0.326106	0.0447811
pme0133	-0.145899	-0.406766	-0.259569	Neutral	-0.552665	0.0803772	0.104083	0.20725
pme0137	-1.43964	-0.429305	-1.28527	Dominant	-1.86894	0.109157	0.605255	0.412722
pme0161	-0.291981	0.0914802	-0.682638	Unilateral	-0.200501	0.276236	0.547385	0.340922
pme0163	0.281459	0.179434	0.508393	Neutral	0.460892	0.160466	0.232609	0.0335876
pme0170	-0.294389	0.156753	0.0711247	Neutral	-0.137636	0.258457	0.0605482	0.147616
pme0181	0.111683	-0.282875	0.139102	Neutral	-0.171193	0.0193884	0.298383	0.219411
pme0183	0.520171	-0.17047	0.354585	Neutral	0.349701	0.117087	0.37127	0.00345375
pme0191	0.162585	0.0681866	0.661878	Neutral	0.230772	0.353053	0.419803	0.304838
pme0196	-0.624904	-0.767801	-0.689629	Neutral	-1.3927	0.045768	0.0552757	0.497149
pme0197	1.69079	2.7037	0.877961	Minor	4.39449	0.574756	1.29099	2.48656
pme0226	-0.730561	-2.776	0.62777	Antagonistic	-3.50656	0.960485	2.40683	2.92341
pme0230	0.0324215	-2.30996	0.501729	Unilateral	-2.27753	0.33185	1.98816	1.96524
pme0233	-0.0041965	-0.0041965	0.160717	Neutral	-0.008393	0.116611	0.116611	0.119579
pme0239	-2.55808	-1.26048	-0.964896	Minor	-3.81856	1.12655	0.209008	2.01784
pme0240	1.22932	1.72023	1.98537	Dominant	2.94956	0.534608	0.18748	0.681782
pme0243	0.25668	1.67752	1.24438	Dominant	1.9342	0.69841	0.306278	0.487778
pme0247	-0.722806	-0.635814	-2.76545	Synergistic	-1.35862	1.44436	1.50588	0.994776
pme0250	0.20427	0.61728	0.0772651	Neutral	0.821551	0.0898063	0.381848	0.526289
pme0252	-0.386628	-0.286502	-0.00542367	Neutral	-0.67313	0.269552	0.198753	0.47214
pme0256	0.984865	-9.84421	3.3957	NA	-8.85935	1.70472	9.36203	8.66562
pme0257	-0.252542	0.588468	-0.390673	Unilateral	0.335926	0.0976733	0.692358	0.513783
pme0264	-0.845154	-0.202356	-0.347291	Neutral	-1.04751	0.352042	0.102485	0.495129
pme0265	-0.827962	2.22455	0.359961	NA	1.39658	0.839988	1.31846	0.733003
pme0267	-0.200001	0.539912	0.562218	Unilateral	0.339911	0.53897	0.0157728	0.157195
pme0272	-1.61061	0.0710605	-0.851163	NA	-1.53955	0.537012	0.652111	0.486765
pme0279	-0.281771	0.67354	-0.561879	Unilateral	0.391769	0.198066	0.873573	0.674331
pme0281	-0.236147	0.636409	-0.316581	Unilateral	0.400263	0.056876	0.673866	0.506885
pme0282	0.146255	-0.217968	0.337478	Neutral	-0.0717137	0.135216	0.39276	0.289343
pme0284	-1.41448	-1.1375	-2.34792	Additive	-2.55199	0.66004	0.855895	0.144297
pme0286	0.64344	-0.0991446	0.489332	Neutral	0.544295	0.108971	0.416116	0.0388647
pme0303	-0.129063	1.17696	-0.24655	Unilateral	1.0479	0.0830764	1.00658	0.915315
pme0306	0.485559	1.48225	1.04829	Neutral	1.96781	0.397912	0.306852	0.650195
pme0330	-0.476438	-0.0413782	-0.168316	Neutral	-0.517816	0.217875	0.0897584	0.247134
pme0332	-0.465188	0.272329	-0.0907136	Neutral	-0.192859	0.264793	0.25671	0.0722274
pme0355	0.482826	1.25921	1.44032	Dominant	1.74203	0.677053	0.128069	0.213341
pme0359	1.78944	1.66707	1.96796	Neutral	3.45651	0.126234	0.212761	1.05256
pme0363	0.0919619	-0.0931094	0.00477978	Neutral	-0.00114751	0.0616471	0.0692181	0.00419123
pme0368	0.0305491	-0.267532	-0.098734	Neutral	-0.236983	0.0914169	0.119358	0.097757
pme0369	-0.195379	0.503125	-0.451134	Unilateral	0.307746	0.180846	0.674763	0.536609
pme0371	0.00355453	0.767339	0.112497	Neutral	0.770894	0.0770339	0.463043	0.465557
pme0374	-0.128284	-0.108453	0.990262	Antagonistic	-0.236737	0.790931	0.776909	0.867619
pme0376	0.11578	0.673831	0.0989577	Neutral	0.789611	0.0118953	0.406496	0.488365
pme0379	1.62368	1.87955	2.25584	Neutral	3.50323	0.447007	0.266077	0.882036
pme0388	-0.203533	0.0954803	-0.263794	Neutral	-0.108053	0.0426106	0.254045	0.110125
pme0391	-0.0629301	0.69227	-2.09683	NA	0.62934	1.43818	1.97219	1.92769
pme0397	0.0097051	0.761475	0.0794211	Neutral	0.77118	0.0492967	0.482285	0.489148
pme0398	0.0540608	0.931438	0.44302	Neutral	0.985499	0.275036	0.345364	0.38359
pme0413	0.619133	0.894931	0.366194	Neutral	1.51406	0.178855	0.373873	0.811667
pme0419	-0.415658	0.121336	-0.118272	Neutral	-0.294322	0.210284	0.169429	0.124486
pme0423	0.468117	1.27275	1.05308	Neutral	1.74086	0.413631	0.155327	0.486336
pme0431	12.1722	13.0639	13.1286	Dominant	25.2361	0.676281	0.0457306	8.56129
pme0432	-0.707542	0.070275	-0.657574	Unilateral	-0.637267	0.0353324	0.514667	0.0143595
pme0463	-1.49575	0.474987	1.47764	NA	-1.02076	2.1025	0.70898	1.76664
pme0486	-0.581254	-0.603647	-0.704623	Neutral	-1.1849	0.0872345	0.0714006	0.339608
pme0490	0.147184	0.215503	-0.047639	Neutral	0.362687	0.137761	0.18607	0.290144
pme0491	0.0419214	0.550889	-0.254728	NA	0.59281	0.209763	0.569657	0.5993
pme0516	-0.515892	-0.229588	-2.48629	Synergistic	-0.74548	1.39328	1.59573	1.23094
pme0519	-0.795806	0.501445	-1.09369	Unilateral	-0.294361	0.210636	1.12793	0.565211
pme0534	-0.471352	0.583615	-0.914107	Unilateral	0.112263	0.313075	1.05905	0.725753
pme1008	0.170579	0.764669	0.276466	Neutral	0.935248	0.0748735	0.345211	0.465829
pme1063	0.690945	0.382163	0.458415	Neutral	1.07311	0.164424	0.0539179	0.434654
pme1070	0.387474	0.0209228	1.57084	Synergistic	0.408397	0.836769	1.09596	0.821974
pme1094	0.547116	1.71352	1.22209	Neutral	2.26063	0.477281	0.34749	0.734359
pme1097	0.654476	0.606808	0.456958	Neutral	1.26128	0.139667	0.10596	0.568745
pme1109	0.999599	0.153932	-0.445363	NA	1.15353	1.02174	0.423765	1.13059
pme1119	-1.08969	0.069077	-1.8382	NA	-1.02062	0.529275	1.34865	0.578119
pme1175	0.736418	-0.0360346	0.47601	Neutral	0.700383	0.184136	0.36207	0.158656
pme1181	1.01958	-1.05239	0.630284	Unilateral	-0.0328128	0.275275	1.18983	0.46888
pme1218	0.20139	0.375918	0.186668	Neutral	0.577308	0.0104097	0.13382	0.276224
pme1242	-0.35494	0.157932	-0.17914	Neutral	-0.197008	0.12431	0.238346	0.012635
pme1283	1.71322	0.78043	1.31614	Neutral	2.49365	0.280779	0.378804	0.832626
pme1296	0.508162	-0.0882626	0.332517	Neutral	0.4199	0.1242	0.297536	0.0617885
pme1313	0.395634	-0.548881	0.30954	Unilateral	-0.153247	0.0608776	0.606995	0.32724
pme1376	-0.538167	0.00287104	-14.1824	NA	-0.535296	9.64796	10.0305	9.64999
pme1383	-0.40611	0.476669	-0.199184	Neutral	0.070559	0.146318	0.4779	0.190737
pme1397	15.6075	15.6518	15.7423	Neutral	31.2593	0.0952947	0.0639886	10.9722
pme1398	-0.336098	0.13047	-0.207136	Neutral	-0.205628	0.0911898	0.238724	0.00106642
pme1408	-0.142604	-1.54347	-2.43854	Synergistic	-1.68608	1.62347	0.632907	0.53207
pme1434	-0.386609	-0.568237	-0.703707	Neutral	-0.954846	0.224222	0.0957915	0.177582
pme1436	0.460578	1.13156	0.591956	Neutral	1.59214	0.0928979	0.381561	0.707239
pme1450	-0.684217	0.460944	-0.771105	Antagonistic	-0.223273	0.0614395	0.87119	0.387376
pme1474	0.165477	0.311837	1.267	Synergistic	0.477314	0.778897	0.675406	0.558395
pme1496	1.03013	1.50236	2.01567	Dominant	2.53249	0.696879	0.362961	0.365452
pme1502	0.66251	1.05046	0.794546	Neutral	1.71297	0.0933631	0.180959	0.649425
pme1518	-0.118836	-0.213306	-0.126141	Neutral	-0.332143	0.00516527	0.0616352	0.145665
pme1541	0.969311	0.559713	1.21471	Neutral	1.52902	0.17352	0.463149	0.222257
pme1550	-0.28596	-0.112816	-0.193814	Neutral	-0.398776	0.0651572	0.0572737	0.14493
pme1572	1.37219	1.56887	0.848521	Minor	2.94106	0.370293	0.509361	1.47965
pme1578	1.68397	1.93668	2.30017	Neutral	3.62065	0.435718	0.25703	0.933719
pme1580	-0.349225	-0.013584	-0.795672	Dominant	-0.362809	0.315685	0.553019	0.30608
pme1588	-1.06245	-0.783671	-0.404181	Neutral	-1.84612	0.465467	0.26834	1.01961
pme1598	-0.598693	-0.143568	-0.690227	Neutral	-0.742261	0.064724	0.386546	0.036794
pme1601	0.241172	4.27059	2.88666	Minor	4.51176	1.87064	0.978585	1.14912
pme1605	-0.316893	0.459248	-0.592042	Unilateral	0.142356	0.19456	0.743374	0.519298
pme1611	0.379744	0.902181	0.53384	Neutral	1.28192	0.108962	0.260456	0.528976
pme1637	-0.0618733	0.721666	0.33029	Neutral	0.659793	0.277301	0.276745	0.232994
pme1638	0.230475	0.108053	0.21518	Neutral	0.338528	0.0108157	0.0757498	0.0872208
pme1646	0.84761	1.24609	-0.0410005	Antagonistic	2.0937	0.628342	0.910112	1.50946
pme1665	0.726686	0.871868	2.17836	Additive	1.59855	1.02649	0.923831	0.409986
pme1683	-0.301221	0.0376222	0.0362202	Neutral	-0.263599	0.238607	0.000991389	0.212004
pme1684	-0.189908	0.229983	0.0574439	Neutral	0.0400754	0.174904	0.122004	0.0122814
pme1691	-0.734719	0.154515	0.0333341	Unilateral	-0.580204	0.543096	0.0856877	0.433837
pme1698	-0.240628	-0.327165	0.158262	NA	-0.567793	0.282058	0.343249	0.513398
pme1709	-0.681067	-0.698304	-0.209537	Neutral	-1.37937	0.333422	0.345611	0.827198
pme1711	0.351405	0.326675	1.52144	Synergistic	0.67808	0.827339	0.844825	0.596345
pme1712	13.0079	12.8591	14.2249	Synergistic	25.867	0.860554	0.965797	8.23218
pme1730	14.6413	12.0813	17.0207	Synergistic	26.7226	1.68243	3.49269	6.86031
pme1806	-0.210358	0.793305	1.04063	Unilateral	0.582948	0.884582	0.174886	0.323631
pme1814	-0.196728	-0.467779	-0.811244	Neutral	-0.664506	0.434529	0.242867	0.103759
pme1824	-0.35491	-0.354312	-0.759424	Neutral	-0.709223	0.286034	0.286457	0.0354974
pme1830	-0.561422	-0.57169	-0.743201	Neutral	-1.13311	0.128538	0.121277	0.275708
pme1846	-0.360934	-0.0180905	-0.538527	Neutral	-0.379024	0.125577	0.368004	0.112785
pme1851	-0.451465	-0.166103	-0.544958	Neutral	-0.617569	0.0661097	0.267891	0.0513431
pme1894	0.216636	-0.131484	0.342888	Neutral	0.0851521	0.0892734	0.335431	0.182247
pme1944	-0.694634	-0.515062	-0.756791	Neutral	-1.2097	0.0439513	0.170928	0.320252
pme1949	-0.0203426	-0.133575	-0.416101	Neutral	-0.153918	0.279843	0.199776	0.185392
pme1977	-0.201696	0.313259	-0.331099	Neutral	0.111563	0.0915014	0.45563	0.313009
pme1998	0.407459	0.982618	0.309783	Neutral	1.39008	0.0690673	0.475766	0.763883
pme2009	0.531992	0.885675	0.1166	Minor	1.41767	0.293726	0.543818	0.919993
pme2019	0.29956	0.739627	0.298358	Neutral	1.03919	0.000850471	0.312024	0.523845
pme2033	-1.35302	0.00697292	-2.16699	NA	-1.34604	0.575568	1.53723	0.580499
pme2036	-0.245136	0.870717	-0.654797	Unilateral	0.625581	0.289674	1.0787	0.905364
pme2050	-2.84973	-1.41466	-2.50413	Dominant	-4.26439	0.244374	0.770372	1.24469
pme2108	0.15183	0.218424	0.271583	Neutral	0.370253	0.0846782	0.0375892	0.0697706
pme2111	0.0272215	0.554881	-0.604154	NA	0.582103	0.44645	0.819561	0.83881
pme2129	0.577709	-0.0718929	0.80449	Unilateral	0.505816	0.160358	0.619696	0.211194
pme2165	-0.622722	-0.101425	-0.781265	Neutral	-0.724148	0.112107	0.480719	0.0403881
pme2169	-1.25444	0.236169	-18.1839	NA	-1.01827	11.9709	13.0249	12.1379
pme2237	-1.75139	0.298833	-5.18513	NA	-1.45256	2.42802	3.87775	2.63933
pme2246	-0.303581	-1.44376	-0.445223	Minor	-1.74734	0.100156	0.706074	0.920738
pme2253	0.173707	0.140598	0.1636	Neutral	0.314305	0.00714637	0.0162647	0.106564
pme2268	0.255748	0.164666	0.335672	Neutral	0.420414	0.0565145	0.120919	0.0599222
pme2277	-0.421138	-0.0678925	-0.319287	Neutral	-0.48903	0.0720191	0.177763	0.120026
pme2289	-0.186302	-0.468372	-0.311112	Neutral	-0.654674	0.0882541	0.1112	0.242935
pme2319	-0.548407	-0.64408	-0.538543	Neutral	-1.19249	0.00697464	0.0746259	0.462408
pme2362	-0.398518	0.0977368	-0.596656	Neutral	-0.300781	0.140104	0.49101	0.209215
pme2380	0.815294	3.34753	0.153292	Minor	4.16282	0.468107	2.25867	2.83517
pme2427	-0.263783	-0.296932	0.129631	Neutral	-0.560716	0.278186	0.301625	0.488149
pme2435	-0.926733	-0.976364	-1.88856	Additive	-1.9031	0.680115	0.645021	0.0102779
pme2459	-0.636323	-0.178829	-0.871358	Neutral	-0.815152	0.166195	0.489692	0.0397435
pme2527	0.0579166	0.356861	0.359528	Neutral	0.414778	0.213271	0.0018859	0.0390673
pme2529	-0.477863	0.366395	-0.634942	Unilateral	-0.111467	0.111072	0.708053	0.370153
pme2550	-0.0123749	0.604342	-0.0206842	Neutral	0.591967	0.00587555	0.44196	0.43321
pme2569	-0.668019	-0.117971	-0.491188	Neutral	-0.78599	0.125038	0.263905	0.208456
pme2594	-0.774273	0.507117	0.154975	Unilateral	-0.267155	0.657077	0.249002	0.298491
pme2607	0.102457	0.564037	-0.20025	NA	0.666493	0.214046	0.540432	0.61288
pme2617	-0.0236297	-0.392643	0.208937	Neutral	-0.416273	0.16445	0.425381	0.44209
pme2670	0.328673	0.157401	0.89194	Dominant	0.486074	0.39829	0.519397	0.286991
pme2702	-1.55264	-1.39324	-2.95588	Additive	-2.94589	0.992241	1.10495	0.00706919
pme2706	-1.07224	-0.477314	-0.928014	Neutral	-1.54955	0.10198	0.318693	0.439492
pme2720	0.590609	-0.0378321	2.16804	NA	0.552777	1.11541	1.55979	1.14216
pme2776	-1.41308	-1.41406	-1.89643	Neutral	-2.82714	0.341779	0.341087	0.658111
pme2790	-12.3708	-0.663073	-1.35721	Minor	-13.0338	7.78776	0.490831	8.25662
pme2798	0.442556	1.06201	2.14621	Additive	1.50456	1.20466	0.766646	0.453711
pme2827	-0.0488475	-0.276425	-0.317732	Neutral	-0.325272	0.19013	0.0292084	0.00533195
pme2828	0.100838	-0.120089	0.491958	Neutral	-0.0192513	0.276564	0.432783	0.36148
pme2831	-0.235966	0.12395	-0.262381	Neutral	-0.112015	0.0186784	0.273177	0.106324
pme2836	-0.534321	-1.41849	-0.654587	Minor	-1.95281	0.0850408	0.540163	0.917985
pme2901	0.139074	0.921037	0.453657	Neutral	1.06011	0.222443	0.330487	0.428828
pme2903	0.652981	1.72459	1.20177	Neutral	2.37757	0.388049	0.369696	0.831423
pme2914	-0.0887367	0.529875	0.422295	Neutral	0.441138	0.361354	0.0760705	0.0133242
pme2957	0.183222	0.720846	0.116248	Neutral	0.904068	0.0473579	0.427516	0.557073
pme2963	0.426486	0.539875	0.121562	Neutral	0.966361	0.215614	0.295792	0.597363
pme2982	0.606614	-1.0284	0.157823	Unilateral	-0.421789	0.317343	0.838788	0.409847
pme2991	0.121894	0.423573	0.800477	Neutral	0.545468	0.47983	0.266511	0.180319
pme3007	-0.0970842	-0.619728	-0.164782	Neutral	-0.716812	0.0478694	0.321696	0.390344
pme3009	0.151489	-0.0455476	0.0755177	Neutral	0.105942	0.05372	0.0856061	0.021513
pme3083	0.444823	1.04809	0.581824	Neutral	1.49292	0.0968743	0.329703	0.64424
pme3096	-0.601319	-0.517309	-0.780344	Neutral	-1.11863	0.12659	0.185993	0.239203
pme3123	-0.482966	0.058319	-0.274987	Neutral	-0.424647	0.147064	0.235683	0.105826
pme3129	-1.52832	-1.85217	0.183208	Antagonistic	-3.38049	1.21023	1.43923	2.51991
pme3143	-0.150972	-1.6994	0.815924	NA	-1.85037	0.683698	1.7786	1.88535
pme3184	-0.605527	0.321928	-1.23026	Unilateral	-0.283599	0.441755	1.09757	0.669393
pme3194	-0.215677	0.0192576	-0.286817	Neutral	-0.196419	0.0503035	0.216427	0.0639207
pme3197	-0.124169	0.372253	0.488101	Neutral	0.248084	0.43294	0.0819171	0.169718
pme3198	-0.608667	-0.202346	-1.34889	Additive	-0.811013	0.523415	0.810727	0.380334
pme3200	0.20027	0.256486	-0.196234	Neutral	0.456755	0.28037	0.320121	0.461733
pme3207	2.65105	1.60632	3.87953	Additive	4.25737	0.868667	1.6074	0.267173
pme3209	0.289904	0.778191	0.296331	Neutral	1.06809	0.00454406	0.340727	0.54572
pme3212	-0.0669171	-1.04968	-0.173966	Minor	-1.1166	0.0756948	0.619224	0.666541
pme3215	1.36217	1.6698	2.32225	Dominant	3.03198	0.678882	0.461352	0.501849
pme3227	-0.957064	-0.615336	-0.95512	Neutral	-1.5724	0.00137439	0.240264	0.436483
pme3230	0.784239	0.849704	0.757767	Neutral	1.63394	0.0187187	0.0650093	0.61955
pme3235	0.937768	1.52148	0.868812	Neutral	2.45925	0.0487593	0.461508	1.12461
pme3242	-1.38857	0.953556	-1.21608	Unilateral	-0.435018	0.121974	1.53416	0.552292
pme3246	0.0186342	0.0976108	-0.41632	Neutral	0.116245	0.307559	0.363404	0.376581
pme3250	1.03346	0.620193	1.23219	Neutral	1.65365	0.140528	0.432749	0.298015
pme3251	2.9049	2.37125	2.91963	Neutral	5.27616	0.0104097	0.387757	1.66632
pme3261	1.37769	1.08628	0.856281	Neutral	2.46397	0.368692	0.162635	1.13681
pme3263	-0.630913	-0.516408	-2.24544	Synergistic	-1.14732	1.14164	1.22261	0.776486
pme3268	-0.880732	-0.140434	-0.636037	Neutral	-1.02117	0.173026	0.350444	0.272327
pme3276	2.80318	3.93409	2.83157	Minor	6.73727	0.0200704	0.779598	2.76175
pme3288	-1.5751	-0.846019	-1.23704	Neutral	-2.42112	0.239044	0.276493	0.837269
pme3295	0.853318	0.45582	1.07753	Neutral	1.30914	0.158544	0.439617	0.16377
pme3297	0.455378	-0.0871846	0.965072	Unilateral	0.368193	0.360408	0.744058	0.422057
pme3305	-0.640528	-0.098797	-0.79074	Neutral	-0.739325	0.106216	0.489278	0.0363562
pme3309	-1.56525	0.517535	0.366043	Unilateral	-1.04771	1.36563	0.107121	0.999675
pme3336	-0.672057	-1.15915	-0.954852	Neutral	-1.83121	0.199966	0.144464	0.61968
pme3346	-0.773887	-0.178036	-0.157578	Neutral	-0.951923	0.435796	0.0144661	0.561687
pme3351	-2.04711	0.336914	-3.07736	NA	-1.7102	0.728494	2.41426	0.966729
pme3382	0.0179219	0.311586	-0.076715	Neutral	0.329508	0.0669184	0.27457	0.287243
pme3387	-0.916662	-1.11383	-0.941067	Neutral	-2.0305	0.0172572	0.122165	0.770343
pme3392	-0.31066	-0.594711	-3.65193	Synergistic	-0.905371	2.36264	2.16178	1.94211
pme3400	0.323892	0.416417	0.134067	Neutral	0.740308	0.134226	0.199651	0.428677
pme3401	-2.99214	-1.37137	-0.525419	Minor	-4.36351	1.74424	0.598177	2.71394
pme3416	-0.206575	-0.231044	0.17208	Neutral	-0.43762	0.26775	0.285052	0.431123
pme3425	-0.231805	0.279767	-0.198127	Neutral	0.0479615	0.0238139	0.337922	0.174011
pme3431	0.75303	0.494944	1.18164	Neutral	1.24797	0.303071	0.485565	0.0469075
pme3439	2.12452	2.39778	2.67029	Neutral	4.5223	0.385917	0.192687	1.30957
pme3443	0.0742371	0.131944	-0.234827	Neutral	0.206181	0.218541	0.259346	0.31184
pme3461	-0.343005	-0.49001	-0.43851	Neutral	-0.833015	0.0675318	0.0364164	0.278958
pme3466	0.886257	0.519868	1.13897	Neutral	1.40612	0.178694	0.437769	0.188909
pme3468	-0.897521	-0.644669	-0.943559	Neutral	-1.54219	0.0325538	0.211348	0.423296
pme3473	0.138549	0.714777	0.153399	Neutral	0.853326	0.0105008	0.396954	0.494923
pme3502	-0.754804	-0.975351	-0.871186	Neutral	-1.73016	0.0822939	0.0736563	0.607384
pme3507	-0.604898	0.938452	0.0119839	NA	0.333553	0.436202	0.655112	0.227384
pme3609	-0.821397	0.511523	0.222711	Unilateral	-0.309874	0.738296	0.204221	0.376594
pme3705	-0.986143	1.14314	-0.703791	Unilateral	0.156997	0.199653	1.30598	0.608668
pme3719	-0.364572	0.874651	-0.840294	Unilateral	0.510079	0.336386	1.21265	0.954857
pme3732	-0.150402	-0.196206	0.15161	Neutral	-0.346609	0.213555	0.245943	0.352294
pme3827	0.589963	-0.781869	2.26679	NA	-0.191906	1.18569	2.15572	1.73856
pme3835	0.335915	0.489555	0.610908	Neutral	0.82547	0.19445	0.0858101	0.151718
pme3840	3.09782	2.20309	5.55998	Additive	5.30091	1.74101	2.37368	0.183193
pme3967	-0.357818	-0.392996	-0.101917	Neutral	-0.750814	0.180949	0.205823	0.458839
pme3970	0.0124088	0.269374	0.130958	Neutral	0.281783	0.0838267	0.097875	0.106649
pme3983	0.675477	-0.412342	0.394951	Unilateral	0.263135	0.198362	0.570843	0.0932082
pmf0005	-0.439955	0.0224692	-0.244381	Neutral	-0.417486	0.138292	0.188691	0.122404
pmf0011	-0.103175	-0.480523	0.0754381	Neutral	-0.583698	0.126299	0.393124	0.46608
pmf0012	-0.43129	-0.465099	0.0128717	Neutral	-0.89639	0.31407	0.337977	0.642945
pmf0014	0.318099	0.417242	0.720102	Neutral	0.735341	0.284259	0.214155	0.0107756
pmf0027	-0.838445	-0.559696	-0.472233	Neutral	-1.39814	0.258951	0.0618456	0.654715
pmf0032	-1.08955	0.361456	-0.957226	Unilateral	-0.728095	0.0935683	0.932449	0.16202
pmf0057	0.118453	0.683207	0.0762178	Neutral	0.80166	0.0298651	0.429206	0.512965
pmf0058	0.140007	0.687854	0.14228	Neutral	0.827862	0.00160694	0.385779	0.48478
pmf0062	-0.370563	-1.52953	0.434916	Antagonistic	-1.90009	0.56956	1.38907	1.6511
pmf0070	0.174985	1.54057	1.02893	Minor	1.71555	0.603832	0.361781	0.485514
pmf0076	-0.467861	-0.335317	-0.504182	Neutral	-0.803178	0.0256832	0.119406	0.211422
pmf0079	0.621066	0.159576	0.754575	Neutral	0.780643	0.0944048	0.420728	0.0184327
pmf0085	0.444412	0.253364	0.502858	Neutral	0.697776	0.0413278	0.176419	0.137828
pmf0091	0.553744	0.361099	0.681377	Neutral	0.914842	0.0902504	0.226471	0.165085
pmf0094	0.421595	0.570651	1.28127	Additive	0.992246	0.60788	0.502482	0.204369
pmf0095	0.0627759	1.27883	0.951546	Dominant	1.34161	0.628455	0.231425	0.275815
pmf0096	-0.588359	0.350151	-1.22104	NA	-0.238208	0.44737	1.111	0.694964
pmf0098	0.437909	0.493901	1.18145	Dominant	0.931809	0.525761	0.486168	0.17652
pmf0104	-1.13401	-0.0233325	-0.463681	Neutral	-1.15734	0.473995	0.311373	0.490494
pmf0112	0.500898	1.66386	1.06487	Neutral	2.16476	0.398788	0.42355	0.777739
pmf0113	1.01497	3.31075	1.12834	Minor	4.32572	0.0801632	1.5432	2.26089
pmf0115	0.900069	0.515043	1.15561	Neutral	1.41511	0.180692	0.452946	0.183499
pmf0118	-1.5128	-1.96312	-0.56444	Minor	-3.47593	0.670594	0.989018	2.05873
pmf0122	0.400028	0.44336	0.0805826	Neutral	0.843388	0.225882	0.256522	0.539385
pmf0131	0.284081	0.580356	0.989191	Neutral	0.864437	0.498588	0.28909	0.088214
pmf0136	-1.13516	-1.58484	-0.425239	Minor	-2.72	0.50199	0.819959	1.62264
pmf0138	-0.235689	0.13182	-0.191835	Neutral	-0.103869	0.0310097	0.228859	0.0622011
pmf0139	-0.360635	0.0779377	-1.36698	NA	-0.282698	0.711591	1.02171	0.766701
pmf0141	1.33125	1.84356	2.08187	Dominant	3.17482	0.530768	0.16851	0.772829
pmf0152	-0.313684	-0.157987	-2.24146	Synergistic	-0.471671	1.36315	1.47324	1.25143
pmf0171	-0.250839	0.105456	-0.113777	Neutral	-0.145383	0.0969174	0.155022	0.0223484
pmf0173	0.24195	-0.226722	-0.544173	Unilateral	0.0152281	0.555873	0.224472	0.395556
pmf0174	-0.28712	1.14961	-0.00718356	Unilateral	0.862493	0.197945	0.817978	0.614954
pmf0175	-0.286595	1.14183	-0.0119726	Unilateral	0.855238	0.194187	0.815864	0.61321
pmf0204	-0.148914	-0.965621	-0.312104	Neutral	-1.11454	0.115393	0.462106	0.567404
pmf0208	-0.0575063	-0.968319	-0.127162	Minor	-1.02583	0.0492543	0.594787	0.635451
pmf0231	1.52997	-0.0698214	-0.295198	Unilateral	1.46015	1.29059	0.159365	1.24122
pmf0243	-0.261783	-0.0887348	-0.389191	Neutral	-0.350518	0.0900912	0.212455	0.0273462
pmf0247	-0.649912	-0.0200444	-0.403081	Neutral	-0.669956	0.174536	0.270847	0.18871
pmf0248	0.174551	-0.0574177	0.338511	Neutral	0.117133	0.115938	0.279964	0.156538
pmf0256	-0.498101	0.178379	-1.06326	Unilateral	-0.319721	0.399626	0.877969	0.525759
pmf0265	0.186072	0.234653	0.571157	Neutral	0.420725	0.272296	0.237944	0.106371
pmf0270	-0.230484	-1.05838	-0.694182	Neutral	-1.28886	0.327884	0.257527	0.420504
pmf0275	-0.434687	1.9985	0.0530571	NA	1.56381	0.344887	1.37563	1.06826
pmf0280	-3.14183	-1.25692	-2.59142	Dominant	-4.39875	0.389195	0.943636	1.27797
pmf0282	-0.940207	0.470199	-0.965709	Unilateral	-0.470008	0.0180327	1.01534	0.350514
pmf0284	0.631644	0.79745	0.252285	Neutral	1.42909	0.268247	0.38549	0.83213
pmf0286	0.574924	0.620952	-0.886668	Antagonistic	1.19588	1.0335	1.06605	1.47258
pmf0289	0.376687	0.40864	0.143956	Neutral	0.785326	0.164566	0.18716	0.453518
pmf0290	0.124518	0.76346	0.254501	Neutral	0.887978	0.0919123	0.359888	0.447935
pmf0293	-0.196306	-0.303221	-0.318641	Neutral	-0.499527	0.0865043	0.0109038	0.127905
pmf0295	1.40865	1.45424	1.63314	Neutral	2.86289	0.158738	0.126499	0.869566
pmf0301	0.587073	0.804032	0.375421	Neutral	1.39111	0.149661	0.303074	0.718197
pmf0327	-0.501796	-0.289272	-0.631687	Neutral	-0.791068	0.0918469	0.242124	0.112699
pmf0338	-0.102704	0.401488	1.07455	Unilateral	0.298784	0.832445	0.475927	0.54855
pmf0345	0.94336	1.83147	2.19782	Minor	2.77483	0.887038	0.259053	0.408004
pmf0348	0.153332	0.528468	-0.0541921	Neutral	0.6818	0.146742	0.412003	0.520425
pmf0349	-0.800913	-0.702378	0.957192	Antagonistic	-1.50329	1.24317	1.17349	1.73982
pmf0358	-0.0764632	0.809062	0.692809	Unilateral	0.732599	0.543958	0.0822033	0.0281357
pmf0359	1.31082	1.16955	1.55956	Neutral	2.48037	0.175888	0.275782	0.651109
pmf0362	-0.933332	-1.06289	-0.905498	Neutral	-1.99623	0.0196818	0.111296	0.771261
pmf0369	13.3174	13.8939	13.6522	Neutral	27.2113	0.236743	0.170915	9.58772
pmf0371	-0.855192	-1.23748	-2.7922	Additive	-2.09268	1.36967	1.09935	0.49464
pmf0374	12.7282	12.4204	11.5473	Minor	25.1487	0.835024	0.617373	9.6176
pmf0383	-0.618223	-0.968379	-0.899008	Neutral	-1.5866	0.198545	0.0490526	0.486203
pmf0395	-1.54748	0.0456719	-0.562981	Unilateral	-1.5018	0.696143	0.430383	0.663848
pmf0396	0.485503	0.218657	0.616416	Neutral	0.70416	0.0925698	0.281258	0.062044
pmf0398	0.0523554	-0.0839388	-0.070703	Neutral	-0.0315834	0.0870154	0.00935914	0.0276617
pmf0399	0.155518	0.0423786	0.0798533	Neutral	0.197896	0.0535027	0.0264986	0.0834689
pmf0402	0.285605	-0.37974	0.283753	Neutral	-0.0941351	0.00130955	0.46916	0.267207
pmf0406	1.01245	0.60518	1.19996	Neutral	1.61763	0.132589	0.420575	0.295338
pmf0419	2.80019	2.75494	2.90837	Neutral	5.55513	0.0764935	0.108495	1.87154
pmf0420	-0.330382	0.0412763	-0.372705	Neutral	-0.289105	0.0299269	0.292729	0.0591136
pmf0421	-0.227308	0.830601	-0.65653	Unilateral	0.603293	0.303506	1.05156	0.890829
pmf0423	0.226669	-0.115009	0.584963	Neutral	0.11166	0.253352	0.494955	0.334676
pmf0425	0.0225211	0.300736	-0.3561	Neutral	0.323257	0.267725	0.464453	0.480378
pmf0433	-0.300709	0.582699	0.0701954	Neutral	0.28199	0.262269	0.362395	0.149761
pmf0440	-0.201595	0.955606	-0.196218	Unilateral	0.754011	0.00380177	0.814463	0.671914
pmf0441	-0.16203	-0.393664	0.529443	NA	-0.555694	0.488945	0.652735	0.767307
pmf0455	2.34165	0.694374	0.040642	Minor	3.03603	1.62706	0.462258	2.11806
pmf0469	-1.2117	-0.780239	-3.54121	Synergistic	-1.99194	1.64721	1.9523	1.0955
pmf0471	1.3694	1.2246	1.40382	Neutral	2.594	0.0243363	0.126724	0.841588
pmf0477	-0.216668	0.141109	-0.0253697	Neutral	-0.0755595	0.135269	0.117718	0.0354896
pmf0482	0.181382	0.762005	0.0944801	Neutral	0.943387	0.0614486	0.472011	0.600268
pmf0485	-1.24499	-0.346328	-1.98254	Additive	-1.59132	0.521531	1.15698	0.27664
pmf0487	-0.700928	-0.279939	-1.1619	Dominant	-0.980867	0.325956	0.62364	0.128009
pmf0504	-0.260259	0.0640441	-0.262638	Neutral	-0.196215	0.00168201	0.230999	0.046968
pmf0506	-1.03019	-0.596657	-1.14869	Neutral	-1.62685	0.0837899	0.390345	0.33811
pmf0509	0.407658	0.171411	0.601816	Neutral	0.579069	0.13729	0.304342	0.0160841
pmf0511	-0.354079	-0.0859732	-0.108934	Neutral	-0.440052	0.173343	0.016236	0.234135
pmf0529	-0.344789	0.254297	-0.260867	Neutral	-0.0904918	0.0593422	0.364276	0.120473
pmf0534	-0.475473	0.854149	-0.507596	Unilateral	0.378676	0.022714	0.962899	0.626689
pmf0549	-1.0938	-1.71504	-0.648043	Minor	-2.80884	0.315197	0.754479	1.52791
pmf0557	0.474146	0.352004	-1.00501	Antagonistic	0.826149	1.04592	0.959557	1.29483
pmf0560	2.05479	-0.576711	2.25431	Unilateral	1.47808	0.141079	2.00183	0.548875
pmf0563	-11.6525	-11.6525	-0.832774	Minor	-23.305	7.65069	7.65069	15.8902
pmf0565	-0.852079	0.918787	-1.06119	Neutral	0.0667077	0.147867	1.40006	0.797547
pmf0568	-0.491603	-0.713152	-0.43046	Neutral	-1.20475	0.0432344	0.199893	0.547509
pmf0569	1.1639	2.24958	0.736832	Minor	3.41348	0.301983	1.06967	1.89267
pmf0574	1.51422	1.95565	1.98087	Neutral	3.46986	0.329976	0.0178368	1.05288
pmf0578	-2.818	-1.33946	-2.19161	Dominant	-4.15746	0.442929	0.602557	1.39007
pmf0583	-0.553563	0.478216	0.108556	Neutral	-0.0753473	0.468189	0.261389	0.130039
pmf0585	-0.2037	-0.268551	0.0278132	Neutral	-0.472252	0.163705	0.209561	0.353599
pmf0588	-0.563758	-2.54063	1.26427	Antagonistic	-3.10439	1.29261	2.69047	3.0891
pmf0590	0.144746	0.302833	0.352551	Neutral	0.447579	0.14694	0.0351565	0.0671947
pmf0594	0.402175	-1.49399	2.44635	NA	-1.09181	1.44545	2.78624	2.50186
pmf0598	-0.149289	-0.0271516	-0.141176	Neutral	-0.17644	0.00573651	0.0806275	0.0249356
pmf0602	0.698132	0.315979	0.767888	Neutral	1.01411	0.0493249	0.319548	0.174106
pmf0604	-0.347604	-0.195155	-0.473541	Neutral	-0.542759	0.0890509	0.196849	0.0489442
pmf0605	0.0220684	-0.0258032	-0.125986	Neutral	-0.00373474	0.10469	0.0708398	0.0864446
pmf0606	-0.87332	0.590469	-0.901384	Unilateral	-0.282851	0.0198442	1.0549	0.437369
pmf0608	0.601517	0.904342	1.16895	Neutral	1.50586	0.401232	0.187103	0.238234
pmf0612	1.0271	0.572287	1.10528	Dominant	1.59939	0.0552807	0.376881	0.349387
pmf0613	0.132907	0.0614005	0.174168	Neutral	0.194307	0.0291766	0.079739	0.0142401

## Sheet: S. Table S3
Supplemental Table S3. Common transcriptional (DEGs) response pattern modes in fragrant rosewood leaflets under combined stress. The classification is based on the lo2gFC and standard deviation (SD).
Gene ID	ST log2FC	WL log2FC	SWL log2FC	Specific pattern mode	Sum (Sum between ST & WL)	SD between ST & SWL	SD between WL & SWL	SD between Sum & SWL log2FC
TRINITY_DN157270_c3_g1	-1.91	-1.1	-2.71	Additive	-3.01	0.565685	1.13844	0.212132
TRINITY_DN135625_c2_g1	-1.7	-1.33	-1.5	Neutral	-3.03	0.141421	0.120208	1.08187
TRINITY_DN145141_c0_g1	-1.32	-1.1	-2.27	Additive	-2.42	0.671751	0.827315	0.106066
TRINITY_DN150775_c4_g6	4.07	2.78	4.7	Dominant	6.85	0.445477	1.35765	1.52028
TRINITY_DN150941_c1_g2	-2.49	-1.6	-3.15	Dominant	-4.09	0.46669	1.09602	0.66468
TRINITY_DN139225_c1_g1	2.18	2.16	2.34	Neutral	4.34	0.113137	0.127279	1.41421
TRINITY_DN136046_c0_g6	1.16	2	2.18	Dominant	3.16	0.721249	0.127279	0.692965
TRINITY_DN145141_c0_g3	-1.84	-1.63	-2.05	Neutral	-3.47	0.148492	0.296985	1.00409
TRINITY_DN136046_c0_g2	1.65	1.88	2.39	Dominant	3.53	0.523259	0.360624	0.806102
TRINITY_DN157947_c1_g2	-1.29	-1.21	-1.5	Neutral	-2.5	0.148492	0.205061	0.707107
TRINITY_DN131990_c2_g2	1.16	1.31	2.27	Additive	2.47	0.784889	0.678823	0.141421
TRINITY_DN139906_c2_g1	-1.62	-1.27	-3.49	Additive	-2.89	1.32229	1.56978	0.424264
TRINITY_DN128041_c0_g1	2	1.53	1.57	Neutral	3.53	0.304056	0.0282843	1.38593
TRINITY_DN147161_c1_g2	1.91	1.44	2.03	Neutral	3.35	0.0848528	0.417193	0.933381
TRINITY_DN156633_c0_g1	1.45	-2.14	-2.04	Unilateral	-0.69	2.4678	0.0707107	0.954594
TRINITY_DN141685_c1_g1	1.58	1.4	1.88	Neutral	2.98	0.212132	0.339411	0.777817
TRINITY_DN152762_c0_g1	-1.45	-1.23	-2.51	Additive	-2.68	0.749533	0.905097	0.120208
TRINITY_DN151593_c2_g1	-1.2	1.13	-1.04	Unilateral	-0.07	0.113137	1.53442	0.685894
TRINITY_DN152781_c1_g2	4.55	4.64	5.29	Dominant	9.19	0.523259	0.459619	2.75772
TRINITY_DN153822_c1_g6	-1.06	-1.75	-1.57	Neutral	-2.81	0.360624	0.127279	0.876812
TRINITY_DN151170_c2_g2	-5.3	-4.35	-5.26	Dominant	-9.65	0.0282843	0.643467	3.1042
TRINITY_DN132799_c0_g2	1.27	1.2	2.18	Additive	2.47	0.643467	0.692965	0.205061
TRINITY_DN151172_c0_g2	-1.47	-1.37	-1.35	Neutral	-2.84	0.0848528	0.0141421	1.05359
TRINITY_DN131319_c0_g1	-1.81	-1.92	-1.99	Neutral	-3.73	0.127279	0.0494975	1.23037
TRINITY_DN133002_c0_g1	7.91	7.08	7.49	Neutral	14.99	0.296985	0.289914	5.3033
TRINITY_DN143893_c2_g3	-1.12	-1.49	-1.17	Neutral	-2.61	0.0353553	0.226274	1.01823
TRINITY_DN126053_c0_g1	-1.32	-1.29	-2.81	Additive	-2.61	1.05359	1.0748	0.141421
TRINITY_DN133150_c2_g2	-1.69	-1.35	-2.37	Dominant	-3.04	0.480833	0.721249	0.473762
TRINITY_DN156971_c1_g1	2.97	3.07	4.17	Synergistic	6.04	0.848528	0.777817	1.32229
TRINITY_DN145481_c0_g4	-1.57	-1.11	-2.02	Dominant	-2.68	0.318198	0.643467	0.46669
TRINITY_DN152390_c2_g2	-1.56	-1.07	-2.18	Dominant	-2.63	0.438406	0.784889	0.318198
TRINITY_DN148708_c1_g2	-5.05	-8.49	-9.05	Dominant	-13.54	2.82843	0.39598	3.17491
TRINITY_DN151965_c0_g2	-1.91	-2.09	-3.38	Additive	-4	1.03945	0.912168	0.438406
TRINITY_DN145363_c0_g2	3.27	1.52	3.62	Dominant	4.79	0.247487	1.48492	0.827315
TRINITY_DN133717_c0_g1	-2.98	-2.87	-2.77	Neutral	-5.85	0.148492	0.0707107	2.17789
TRINITY_DN144357_c0_g3	-5.57	-5.56	-7.95	Synergistic	-11.13	1.68291	1.68999	2.2486
TRINITY_DN132357_c0_g5	-4.68	-2.46	-2.72	Minor	-7.14	1.38593	0.183848	3.12541
TRINITY_DN132475_c0_g2	-4.2	-2.34	-4.7	Dominant	-6.54	0.353553	1.66877	1.30108
TRINITY_DN156539_c2_g4	-7.38	-7.54	-8.1	Dominant	-14.92	0.509117	0.39598	4.82247
TRINITY_DN132475_c0_g1	-3.05	-2.45	-4.73	Synergistic	-5.5	1.18794	1.6122	0.544472
TRINITY_DN155204_c0_g2	1.05	-1.42	3.99	NA	-0.37	2.07889	3.82545	3.08299
TRINITY_DN157816_c2_g3	1.88	1.44	4.49	Synergistic	3.32	1.84555	2.15668	0.827315
TRINITY_DN150330_c1_g3	5.51	5.66	3.93	Minor	11.17	1.11723	1.22329	5.11945
TRINITY_DN154201_c0_g1	4.04	1.66	5.21	Additive	5.7	0.827315	2.51023	0.346482
TRINITY_DN154742_c1_g4	-2.45	1.03	-1.75	Unilateral	-1.42	0.494975	1.96576	0.233345
TRINITY_DN143564_c4_g1	-2.28	-1.42	-2.57	Dominant	-3.7	0.205061	0.813173	0.799031
TRINITY_DN135225_c0_g2	2.01	2.72	3.23	Dominant	4.73	0.86267	0.360624	1.06066
TRINITY_DN155437_c3_g1	2.47	2.51	3.82	Synergistic	4.98	0.954594	0.92631	0.820244
TRINITY_DN135225_c0_g3	2.01	2.76	3.25	Dominant	4.77	0.876812	0.346482	1.0748
TRINITY_DN136073_c1_g1	-1.76	-1.46	-1.73	Neutral	-3.22	0.0212132	0.190919	1.05359
TRINITY_DN144065_c0_g1	-6.84	-6.27	-5.49	Minor	-13.11	0.954594	0.551543	5.38815
TRINITY_DN135426_c0_g2	2.1	2.16	5.35	Synergistic	4.26	2.2981	2.25567	0.770746
TRINITY_DN146281_c2_g2	2.76	2.49	2.13	Neutral	5.25	0.445477	0.254558	2.20617
TRINITY_DN144676_c2_g1	-2.12	-1.23	-3.13	Additive	-3.35	0.714178	1.3435	0.155563
TRINITY_DN147349_c5_g2	-1.06	-1.3	-2.13	Additive	-2.36	0.756604	0.586899	0.162635
TRINITY_DN131807_c0_g1	-3.21	-3.76	-3.91	Neutral	-6.97	0.494975	0.106066	2.16375
TRINITY_DN140120_c1_g4	-6.23	-6.22	-6.3	Neutral	-12.45	0.0494975	0.0565685	4.34871
TRINITY_DN157270_c2_g1	1.6	2.12	1.36	Minor	3.72	0.169706	0.537401	1.66877
TRINITY_DN142986_c2_g2	2.02	1.12	1.95	Dominant	3.14	0.0494975	0.586899	0.841457
TRINITY_DN140120_c1_g2	-5.95	-9.35	-9.91	Dominant	-15.3	2.80014	0.39598	3.81131
TRINITY_DN155126_c2_g1	2.82	2.83	3.26	Neutral	5.65	0.311127	0.304056	1.68999
TRINITY_DN135421_c0_g1	1.33	-1.76	-1.74	Unilateral	-0.43	2.17082	0.0141421	0.92631
TRINITY_DN146214_c2_g1	2.44	2.58	3.61	Synergistic	5.02	0.827315	0.72832	0.997021
TRINITY_DN138197_c1_g1	-6.9	-7.06	-7.62	Neutral	-13.96	0.509117	0.39598	4.48306
TRINITY_DN156038_c1_g5	-6.9	-7.06	-7.62	Neutral	-13.96	0.509117	0.39598	4.48306
TRINITY_DN135999_c0_g1	-1.67	-2.03	-2.37	Neutral	-3.7	0.494975	0.240416	0.940452
TRINITY_DN145955_c0_g1	-6.09	-3.74	-3.31	Minor	-9.83	1.96576	0.304056	4.61034
TRINITY_DN150705_c2_g1	-3.91	-4.07	-4.22	Neutral	-7.98	0.219203	0.106066	2.65872
TRINITY_DN135126_c0_g1	-3.27	-3.01	-2.37	Minor	-6.28	0.636396	0.452548	2.76479
TRINITY_DN150330_c1_g1	1.62	2.09	2.3	Neutral	3.71	0.480833	0.148492	0.997021
TRINITY_DN135453_c1_g2	-1.8	3.42	-1.34	Unilateral	1.62	0.325269	3.36583	2.09304
TRINITY_DN148509_c0_g3	4.57	-2.39	4.26	Unilateral	2.18	0.219203	4.70226	1.47078
TRINITY_DN157020_c0_g4	1.06	-1.05	4	NA	0.01	2.07889	3.57089	2.82136
TRINITY_DN145194_c1_g2	2.1	2.47	3.13	Dominant	4.57	0.72832	0.46669	1.01823
TRINITY_DN155505_c6_g1	-1.46	-1.73	-2.26	Dominant	-3.19	0.565685	0.374767	0.657609
TRINITY_DN153955_c0_g1	-1.63	-1.2	-2.6	Additive	-2.83	0.685894	0.989949	0.162635
TRINITY_DN151815_c1_g1	4.51	1.69	2.3	Minor	6.2	1.56271	0.431335	2.75772
TRINITY_DN151815_c1_g3	3.55	1.24	1.66	Minor	4.79	1.33643	0.296985	2.21324
TRINITY_DN147509_c0_g1	4.11	1.77	2.78	Minor	5.88	0.940452	0.714178	2.19203
TRINITY_DN157412_c1_g1	6.36	5.11	11.92	Additive	11.47	3.93151	4.8154	0.318198
TRINITY_DN135942_c3_g4	1.1	1.5	1.35	Neutral	2.6	0.176777	0.106066	0.883883
TRINITY_DN144302_c4_g1	1.42	2.33	2.09	Neutral	3.75	0.473762	0.169706	1.1738
TRINITY_DN156612_c2_g1	2.63	1.71	2.08	Neutral	4.34	0.388909	0.26163	1.59806
TRINITY_DN157412_c1_g2	8.88	6.75	14.18	Synergistic	15.63	3.74767	5.2538	1.0253
TRINITY_DN146463_c2_g2	1.31	1.97	2.05	Dominant	3.28	0.523259	0.0565685	0.869741
TRINITY_DN127855_c0_g2	-1.86	-1.17	-1.52	Neutral	-3.03	0.240416	0.247487	1.06773
TRINITY_DN153867_c0_g2	-1.51	-1.44	-1.98	Neutral	-2.95	0.33234	0.381838	0.685894
TRINITY_DN142526_c6_g2	-1.09	-1.69	-2.12	Dominant	-2.78	0.72832	0.304056	0.46669
TRINITY_DN152363_c0_g1	7.72	8.01	6.98	Minor	15.73	0.523259	0.72832	6.18718
TRINITY_DN140995_c1_g1	-2.78	-2.55	-3.96	Synergistic	-5.33	0.834386	0.997021	0.968736
TRINITY_DN139156_c6_g2	-3.46	-2.5	-4.65	Synergistic	-5.96	0.841457	1.52028	0.92631
TRINITY_DN154380_c1_g1	2.73	2.03	1.9	Minor	4.76	0.586899	0.0919239	2.02233
TRINITY_DN142358_c0_g1	2.49	2.05	2.75	Neutral	4.54	0.183848	0.494975	1.26572
TRINITY_DN145820_c2_g1	-1.15	-1.57	-1.63	Neutral	-2.72	0.339411	0.0424264	0.770746
TRINITY_DN156949_c0_g3	-1	-1	-1.62	Neutral	-2	0.438406	0.438406	0.268701
TRINITY_DN143247_c1_g1	-4.88	-6.67	-7.25	Dominant	-11.55	1.67584	0.410122	3.04056
TRINITY_DN135694_c2_g3	-1.8	-2.53	-2.93	Dominant	-4.33	0.799031	0.282843	0.989949
TRINITY_DN155030_c2_g2	-7.6	-7.76	-5.66	Minor	-15.36	1.37179	1.48492	6.85894
TRINITY_DN129462_c1_g1	-4.18	-3.92	-3.64	Neutral	-8.1	0.381838	0.19799	3.1537
TRINITY_DN155664_c0_g1	-3.22	-2.45	-5.17	Additive	-5.67	1.37886	1.92333	0.353553
TRINITY_DN153749_c0_g1	-1.39	-1.25	-2.62	Additive	-2.64	0.869741	0.968736	0.0141421
TRINITY_DN146053_c2_g1	1.2	1.39	2.3	Additive	2.59	0.777817	0.643467	0.205061
TRINITY_DN147196_c3_g1	4.16	4.43	4.52	Neutral	8.59	0.254558	0.0636396	2.87792
TRINITY_DN137107_c7_g1	1.64	2.02	2.38	Dominant	3.66	0.523259	0.254558	0.905097
TRINITY_DN157427_c2_g1	-1.07	-1.38	-1.96	Dominant	-2.45	0.629325	0.410122	0.346482
TRINITY_DN129052_c1_g3	-4.47	-8.78	-5.52	Minor	-13.25	0.742462	2.30517	5.46594
TRINITY_DN128126_c0_g8	-7.09	-7.24	-7.81	Neutral	-14.33	0.509117	0.403051	4.61034
TRINITY_DN147333_c4_g3	-1.29	-1.58	-3.02	Additive	-2.87	1.22329	1.01823	0.106066
TRINITY_DN140639_c0_g1	-1.97	-1.23	-2.48	Dominant	-3.2	0.360624	0.883883	0.509117
TRINITY_DN153841_c0_g1	-7.13	-7.29	-7.85	Neutral	-14.42	0.509117	0.39598	4.64569
TRINITY_DN130778_c4_g1	1.18	1.6	2.29	Dominant	2.78	0.784889	0.487904	0.346482
TRINITY_DN157916_c3_g1	-1.1	-1.01	-1.59	Neutral	-2.11	0.346482	0.410122	0.367696
TRINITY_DN154032_c0_g3	1.91	1.55	1.57	Neutral	3.46	0.240416	0.0141421	1.33643
TRINITY_DN154940_c0_g4	2.6	2.21	2.82	Neutral	4.81	0.155563	0.431335	1.40714
TRINITY_DN141787_c1_g3	-2.11	-1.08	-3.94	Synergistic	-3.19	1.29401	2.02233	0.53033
TRINITY_DN136576_c0_g2	2.37	1.79	2.12	Neutral	4.16	0.176777	0.233345	1.4425
TRINITY_DN153266_c0_g1	2.36	3.38	3.41	Dominant	5.74	0.742462	0.0212132	1.64756
TRINITY_DN154596_c0_g1	1.21	1.2	1.89	Neutral	2.41	0.480833	0.487904	0.367696
TRINITY_DN151416_c0_g2	-1.06	-1.02	-1.74	Neutral	-2.08	0.480833	0.509117	0.240416
TRINITY_DN154596_c0_g2	1.6	1.38	1.65	Neutral	2.98	0.0353553	0.190919	0.940452
TRINITY_DN154220_c0_g1	-1.27	-1.27	-1.87	Neutral	-2.54	0.424264	0.424264	0.473762
TRINITY_DN134152_c0_g1	-2.22	-3.65	-2.13	Minor	-5.87	0.0636396	1.0748	2.64458
TRINITY_DN150001_c4_g1	2.79	2.48	2.42	Neutral	5.27	0.26163	0.0424264	2.01525
TRINITY_DN143067_c0_g1	1.16	1.48	2.27	Additive	2.64	0.784889	0.558614	0.26163
TRINITY_DN144913_c4_g1	-3.48	-4.74	-4.91	Dominant	-8.22	1.01116	0.120208	2.34052
TRINITY_DN144913_c4_g5	-3.76	-4.56	-4.77	Dominant	-8.32	0.714178	0.148492	2.51023
TRINITY_DN156062_c1_g4	-7.56	-7.72	-8.28	Neutral	-15.28	0.509117	0.39598	4.94975
TRINITY_DN151303_c0_g4	-1.32	-1.27	-1	Neutral	-2.59	0.226274	0.190919	1.1243
TRINITY_DN151684_c0_g1	-1.46	-1.25	-1.93	Neutral	-2.71	0.33234	0.480833	0.551543
TRINITY_DN139911_c1_g1	-3.96	-2.35	-5.91	Additive	-6.31	1.37886	2.5173	0.282843
TRINITY_DN139463_c1_g5	-2.77	-3.86	-3.34	Neutral	-6.63	0.403051	0.367696	2.32638
TRINITY_DN132672_c3_g2	1.51	1.91	2.15	Neutral	3.42	0.452548	0.169706	0.898026
TRINITY_DN134178_c0_g1	1.81	1.91	2.22	Neutral	3.72	0.289914	0.219203	1.06066
TRINITY_DN140427_c0_g1	-3.71	-1.77	-2.49	Minor	-5.48	0.86267	0.509117	2.11425
TRINITY_DN156147_c0_g1	-2.03	-1.63	-2.49	Dominant	-3.66	0.325269	0.608112	0.827315
TRINITY_DN124915_c1_g1	-4.62	-4.53	-7.26	Synergistic	-9.15	1.86676	1.9304	1.33643
TRINITY_DN155633_c1_g5	1.79	1.83	2.32	Neutral	3.62	0.374767	0.346482	0.919239
TRINITY_DN134810_c2_g1	3.53	2.37	4.05	Dominant	5.9	0.367696	1.18794	1.30815
TRINITY_DN152274_c2_g4	1.64	1.8	1.44	Neutral	3.44	0.141421	0.254558	1.41421
TRINITY_DN152274_c2_g3	1.8	2.1	1.66	Neutral	3.9	0.0989949	0.311127	1.58392
TRINITY_DN157173_c3_g1	1.4	1.35	4.4	Synergistic	2.75	2.12132	2.15668	1.16673
TRINITY_DN136062_c0_g1	1.15	1.37	1.11	Neutral	2.52	0.0282843	0.183848	0.997021
TRINITY_DN157103_c1_g1	1.56	1.09	2.54	Additive	2.65	0.692965	1.0253	0.0777817
TRINITY_DN140922_c6_g1	-1.62	-1.61	-2.27	Neutral	-3.23	0.459619	0.46669	0.678823
TRINITY_DN155834_c5_g1	-1.62	1.3	-2.11	Unilateral	-0.32	0.346482	2.41123	1.26572
TRINITY_DN154449_c2_g1	1.98	2.05	2.98	Synergistic	4.03	0.707107	0.657609	0.742462
TRINITY_DN155466_c1_g2	22.99	23.62	8.88	Minor	46.61	9.97728	10.4228	26.6791
TRINITY_DN138095_c2_g1	-1.72	-1.47	-2.37	Dominant	-3.19	0.459619	0.636396	0.579828
TRINITY_DN149319_c1_g1	-5.38	-2.91	-3.5	Minor	-8.29	1.32936	0.417193	3.38704
TRINITY_DN155234_c1_g1	2.91	1.5	3.17	Dominant	4.41	0.183848	1.18087	0.876812
TRINITY_DN133377_c0_g1	3.24	1.65	4.15	Synergistic	4.89	0.643467	1.76777	0.523259
TRINITY_DN157860_c2_g4	-2.47	-2	-2.95	Dominant	-4.47	0.339411	0.671751	1.0748
TRINITY_DN155049_c3_g3	-1.76	-1.93	-4.29	Additive	-3.69	1.78898	1.66877	0.424264
TRINITY_DN139209_c0_g1	-5.52	-5.14	-7.06	Synergistic	-10.66	1.08894	1.35765	2.54558
TRINITY_DN150332_c1_g2	1.39	1.45	1.66	Neutral	2.84	0.190919	0.148492	0.834386
TRINITY_DN141522_c3_g1	-1.55	-1.23	-1.58	Neutral	-2.78	0.0212132	0.247487	0.848528
TRINITY_DN138602_c1_g1	-3.41	-3.54	-6.16	Synergistic	-6.95	1.94454	1.85262	0.558614
TRINITY_DN154743_c2_g5	6.57	5.48	6.32	Dominant	12.05	0.176777	0.59397	4.05172
TRINITY_DN150228_c0_g1	2.21	1.65	1.97	Neutral	3.86	0.169706	0.226274	1.33643
TRINITY_DN136687_c1_g2	2.41	3.86	3.89	Dominant	6.27	1.04652	0.0212132	1.68291
TRINITY_DN149112_c1_g1	-5.27	-3.72	-3.9	Minor	-8.99	0.968736	0.127279	3.59917
TRINITY_DN150508_c0_g3	-1.39	-1.01	-2.04	Dominant	-2.4	0.459619	0.72832	0.254558
TRINITY_DN154687_c1_g1	-3.12	-4.87	-8.8	Synergistic	-7.99	4.01637	2.77893	0.572756
TRINITY_DN145360_c0_g1	-1.89	-1.7	-2.99	Additive	-3.59	0.777817	0.912168	0.424264
TRINITY_DN129638_c1_g1	-1.45	-3.18	-1.1	Minor	-4.63	0.247487	1.47078	2.49609
TRINITY_DN157425_c0_g1	3.62	2.19	5.61	Additive	5.81	1.40714	2.41831	0.141421
TRINITY_DN156049_c1_g1	-8.43	-8.59	-9.15	Neutral	-17.02	0.509117	0.39598	5.56493
TRINITY_DN129305_c1_g2	-2.81	-1.34	-1.19	Minor	-4.15	1.14551	0.106066	2.09304
TRINITY_DN142842_c0_g3	2.48	1.73	2.76	Dominant	4.21	0.19799	0.72832	1.0253
TRINITY_DN144088_c1_g2	-2.85	1.41	-2.42	Unilateral	-1.44	0.304056	2.70822	0.692965
TRINITY_DN156055_c1_g1	-24.07	-23.52	-24.75	Dominant	-47.59	0.480833	0.869741	16.1503
TRINITY_DN134243_c0_g2	5.19	2.29	7.16	Additive	7.48	1.393	3.44361	0.226274
TRINITY_DN135072_c0_g1	-2.23	-1.42	-3.06	Additive	-3.65	0.586899	1.15966	0.417193
TRINITY_DN143833_c0_g2	-1.28	-1.33	-1.56	Neutral	-2.61	0.19799	0.162635	0.742462
TRINITY_DN130599_c0_g1	-1.78	-1.63	-4.37	Synergistic	-3.41	1.83141	1.93747	0.678823
TRINITY_DN134203_c0_g1	1.96	1.5	1.4	Neutral	3.46	0.39598	0.0707107	1.45664
TRINITY_DN146115_c0_g2	-6.6	-6.75	-5.6	Minor	-13.35	0.707107	0.813173	5.48008
TRINITY_DN138048_c1_g1	2.06	1.97	3.29	Synergistic	4.03	0.869741	0.933381	0.523259
TRINITY_DN147320_c0_g1	-1.31	-1.18	-3.53	Synergistic	-2.49	1.56978	1.6617	0.735391
TRINITY_DN140654_c3_g2	2.77	2.34	3.45	Dominant	5.11	0.480833	0.784889	1.1738
TRINITY_DN150338_c0_g4	-1.01	-1.04	-1.87	Additive	-2.05	0.608112	0.586899	0.127279
TRINITY_DN143820_c0_g1	-1.59	-2.17	-3.42	Additive	-3.76	1.29401	0.883883	0.240416
TRINITY_DN129373_c0_g1	-2.91	-1.33	-2.4	Dominant	-4.24	0.360624	0.756604	1.30108
TRINITY_DN149980_c0_g7	-1.16	-1.4	-1.96	Dominant	-2.56	0.565685	0.39598	0.424264
TRINITY_DN153439_c1_g1	2.2	1.32	2.43	Dominant	3.52	0.162635	0.784889	0.770746
TRINITY_DN149980_c0_g5	-1.13	-1.47	-1.94	Dominant	-2.6	0.572756	0.33234	0.46669
TRINITY_DN138108_c0_g1	1.44	2.63	2.32	Dominant	4.07	0.622254	0.219203	1.23744
TRINITY_DN138108_c0_g2	1.3	1.03	2.49	Additive	2.33	0.841457	1.03238	0.113137
TRINITY_DN136646_c2_g1	-1.2	-1.27	-1.9	Neutral	-2.47	0.494975	0.445477	0.403051
TRINITY_DN157409_c0_g1	-1.57	-1.4	-1.27	Neutral	-2.97	0.212132	0.0919239	1.20208
TRINITY_DN154687_c0_g1	-3.84	-5.31	-8.83	Additive	-9.15	3.52846	2.48902	0.226274
TRINITY_DN139710_c1_g2	-2.12	-1.38	-2.65	Dominant	-3.5	0.374767	0.898026	0.601041
TRINITY_DN157634_c0_g2	5.94	4.68	11.3	Additive	10.62	3.79009	4.68105	0.480833
TRINITY_DN153482_c2_g1	2.2	3.33	4.13	Synergistic	5.53	1.36472	0.565685	0.989949
TRINITY_DN153720_c2_g3	-1.15	-1.07	-1.97	Neutral	-2.22	0.579828	0.636396	0.176777
TRINITY_DN156121_c0_g2	-1.44	-1.11	-2.08	Dominant	-2.55	0.452548	0.685894	0.33234
TRINITY_DN149698_c2_g4	-2.29	-3.61	-5.2	Additive	-5.9	2.05768	1.1243	0.494975
TRINITY_DN145112_c3_g3	-1.13	-1.17	-1.25	Neutral	-2.3	0.0848528	0.0565685	0.742462
TRINITY_DN156917_c2_g5	-1.28	-2.23	-1.45	Minor	-3.51	0.120208	0.551543	1.45664
TRINITY_DN153719_c0_g6	1.35	2.06	2.15	Dominant	3.41	0.565685	0.0636396	0.890955
TRINITY_DN138104_c2_g5	-7.38	-7.54	-8.1	Neutral	-14.92	0.509117	0.39598	4.82247
TRINITY_DN99050_c0_g1	-6.64	-6.8	-7.36	Neutral	-13.44	0.509117	0.39598	4.29921
TRINITY_DN145112_c3_g2	-1.2	-1.04	-1.45	Neutral	-2.24	0.176777	0.289914	0.558614
TRINITY_DN148131_c0_g2	-5.19	-6.87	-3.86	Minor	-12.06	0.940452	2.12839	5.79828
TRINITY_DN151855_c1_g5	1.81	2.02	2.92	Synergistic	3.83	0.784889	0.636396	0.643467
TRINITY_DN157509_c3_g2	-5.42	-5.58	-6.14	Neutral	-11	0.509117	0.39598	3.43654
TRINITY_DN151096_c0_g2	-6.96	-7.12	-7.68	Neutral	-14.08	0.509117	0.39598	4.52548
TRINITY_DN146818_c0_g4	-1.2	-2.21	-2.15	Dominant	-3.41	0.671751	0.0424264	0.890955
TRINITY_DN152447_c2_g1	-1.51	-1.27	-1.18	Neutral	-2.78	0.233345	0.0636396	1.13137
TRINITY_DN152447_c2_g2	-1.57	-1.75	-1.89	Neutral	-3.32	0.226274	0.0989949	1.01116
TRINITY_DN124127_c0_g1	-4.04	-6.83	-8.11	Synergistic	-10.87	2.87792	0.905097	1.95161
TRINITY_DN126213_c0_g1	-1.58	-1.7	-2.57	Additive	-3.28	0.700036	0.615183	0.502046
TRINITY_DN136794_c3_g1	1.08	1.69	1.28	Neutral	2.77	0.141421	0.289914	1.05359
TRINITY_DN137687_c0_g4	-5.01	-3.15	-5.64	Dominant	-8.16	0.445477	1.7607	1.78191
TRINITY_DN129298_c2_g2	-2.22	-2.05	-1.41	Minor	-4.27	0.572756	0.452548	2.02233
TRINITY_DN128219_c0_g3	-6.43	-7.87	-5.65	Minor	-14.3	0.551543	1.56978	6.11647
TRINITY_DN133866_c0_g2	-1.16	-1.12	-2.18	Additive	-2.28	0.721249	0.749533	0.0707107
TRINITY_DN137687_c0_g1	-3.94	-2.31	-5.27	Synergistic	-6.25	0.940452	2.09304	0.692965
TRINITY_DN134618_c3_g1	-1.71	-1.3	-2.66	Additive	-3.01	0.671751	0.961665	0.247487
TRINITY_DN156983_c1_g1	-1.72	-1.84	-2.7	Synergistic	-3.56	0.692965	0.608112	0.608112
TRINITY_DN137129_c0_g2	1.7	2.86	1.81	Minor	4.56	0.0777817	0.742462	1.94454
TRINITY_DN141722_c6_g2	3.25	3.14	4.71	Synergistic	6.39	1.03238	1.11016	1.18794
TRINITY_DN150444_c1_g3	-1.2	-1	-1.97	Additive	-2.2	0.544472	0.685894	0.162635
TRINITY_DN153706_c3_g6	1.82	1.87	3.04	Additive	3.69	0.86267	0.827315	0.459619
TRINITY_DN153696_c3_g1	-2.52	-3.11	-4.63	Synergistic	-5.63	1.492	1.0748	0.707107
TRINITY_DN156795_c6_g5	-1.4	-2.7	-4.41	Additive	-4.1	2.12839	1.20915	0.219203
TRINITY_DN149154_c0_g1	-7.57	-7.73	-8.29	Neutral	-15.3	0.509117	0.39598	4.95682
TRINITY_DN152131_c0_g10	-1.21	-1.18	-1.64	Neutral	-2.39	0.304056	0.325269	0.53033
TRINITY_DN150661_c1_g2	8.81	7.86	8.46	Neutral	16.67	0.247487	0.424264	5.80535
TRINITY_DN139696_c1_g2	3.84	2.29	3.84	Dominant	6.13	0	1.09602	1.61927
TRINITY_DN152009_c2_g2	7.8	7.76	7.59	Neutral	15.56	0.148492	0.120208	5.63564
TRINITY_DN144463_c2_g2	7.92	8.74	6.28	Minor	16.66	1.15966	1.73948	7.33977
TRINITY_DN153221_c1_g4	-6.74	-6.9	-7.46	Neutral	-13.64	0.509117	0.39598	4.36992
TRINITY_DN154306_c1_g1	-4.75	-7.34	-7.9	Dominant	-12.09	2.22739	0.39598	2.96278
TRINITY_DN255231_c0_g1	-7.95	-8.1	-8.67	Neutral	-16.05	0.509117	0.403051	5.21845
TRINITY_DN157141_c2_g1	-1.22	-1.97	-1.87	Neutral	-3.19	0.459619	0.0707107	0.933381
TRINITY_DN147468_c0_g2	-1.75	-1.33	-2.32	Dominant	-3.08	0.403051	0.700036	0.537401
TRINITY_DN136093_c1_g5	-1.47	-1.73	-2.92	Additive	-3.2	1.0253	0.841457	0.19799
TRINITY_DN151971_c2_g3	1.67	-1.12	3.36	NA	0.55	1.19501	3.16784	1.98697
TRINITY_DN128053_c1_g1	-2.87	-3.63	-4.76	Synergistic	-6.5	1.33643	0.799031	1.23037
TRINITY_DN156807_c3_g2	1.43	2.22	1.96	Neutral	3.65	0.374767	0.183848	1.19501
TRINITY_DN151971_c2_g1	1.43	-1.27	3.1	NA	0.16	1.18087	3.09006	2.07889
TRINITY_DN152781_c3_g1	3.31	2.64	5.69	Additive	5.95	1.68291	2.15668	0.183848
TRINITY_DN133596_c0_g3	-1.8	-2.91	-3.24	Dominant	-4.71	1.01823	0.233345	1.03945
TRINITY_DN141418_c0_g2	-3.8	-1.99	-4.53	Synergistic	-5.79	0.516188	1.79605	0.890955
TRINITY_DN148951_c0_g1	1.88	1.82	3.13	Additive	3.7	0.883883	0.92631	0.403051
TRINITY_DN141418_c0_g1	-4.46	-2.19	-4.74	Dominant	-6.65	0.19799	1.80312	1.35057
TRINITY_DN134634_c0_g2	-2.08	-2.26	-2.93	Dominant	-4.34	0.601041	0.473762	0.997021
TRINITY_DN150325_c2_g2	-1.05	-1.35	-2.19	Additive	-2.4	0.806102	0.59397	0.148492
TRINITY_DN131195_c0_g2	1.54	1.54	2.11	Neutral	3.08	0.403051	0.403051	0.685894
TRINITY_DN132558_c0_g1	1.96	1.78	3.02	Synergistic	3.74	0.749533	0.876812	0.509117
TRINITY_DN142183_c0_g2	-2.66	-1.65	-2.52	Dominant	-4.31	0.0989949	0.615183	1.26572
TRINITY_DN156042_c3_g1	3.48	3.59	4.9	Synergistic	7.07	1.00409	0.92631	1.53442
TRINITY_DN139431_c0_g1	2.03	-2.67	4.78	NA	-0.64	1.94454	5.26795	3.83252
TRINITY_DN149075_c5_g1	-1.12	1.04	-1.92	NA	-0.08	0.565685	2.09304	1.30108
TRINITY_DN147033_c0_g1	2.33	2.4	4.19	Additive	4.73	1.31522	1.26572	0.381838
TRINITY_DN67394_c0_g1	-7.54	-7.7	-8.26	Neutral	-15.24	0.509117	0.39598	4.93561
TRINITY_DN155952_c1_g1	-1.12	-1.29	-2.8	Additive	-2.41	1.18794	1.06773	0.275772
TRINITY_DN156652_c2_g2	-2.07	-1.26	-3.05	Additive	-3.33	0.692965	1.26572	0.19799
TRINITY_DN130001_c0_g5	-1.49	-1.46	-2.27	Additive	-2.95	0.551543	0.572756	0.480833
TRINITY_DN157145_c0_g1	1.41	-1.5	-2.17	Unilateral	-0.09	2.53144	0.473762	1.47078
TRINITY_DN156652_c2_g4	-5.73	-4.9	-4.39	Minor	-10.63	0.947523	0.360624	4.41235
TRINITY_DN138574_c1_g1	-2.67	-4.67	-6.24	Synergistic	-7.34	2.52437	1.11016	0.777817
TRINITY_DN150955_c0_g2	1.65	1.46	2.85	Additive	3.11	0.848528	0.982878	0.183848
TRINITY_DN108846_c0_g1	-8.5	-8.66	-9.22	Neutral	-17.16	0.509117	0.39598	5.61443
TRINITY_DN157793_c1_g2	-1.8	-1.03	-1.67	Dominant	-2.83	0.0919239	0.452548	0.820244
TRINITY_DN143985_c1_g1	-2.21	-1.88	-2.42	Neutral	-4.09	0.148492	0.381838	1.18087
TRINITY_DN152956_c0_g1	-1.69	-1.69	-2.17	Neutral	-3.38	0.339411	0.339411	0.855599
TRINITY_DN157999_c2_g2	-1.33	1.68	-2.13	NA	0.35	0.565685	2.69408	1.75362
TRINITY_DN147564_c1_g1	3.74	1.98	4.02	Dominant	5.72	0.19799	1.4425	1.20208
TRINITY_DN152487_c1_g1	2.33	1.34	4.32	Additive	3.67	1.40714	2.10718	0.459619
TRINITY_DN147564_c1_g2	4.04	2.03	4.13	Dominant	6.07	0.0636396	1.48492	1.37179
TRINITY_DN157292_c1_g3	-1.18	-1.57	-1.51	Neutral	-2.75	0.233345	0.0424264	0.876812
TRINITY_DN147564_c1_g3	4.37	2.21	4.74	Dominant	6.58	0.26163	1.78898	1.30108
TRINITY_DN155918_c2_g1	-2.21	-1.82	-1.46	Dominant	-4.03	0.53033	0.254558	1.81726
TRINITY_DN147966_c2_g1	1.43	1.1	2.21	Additive	2.53	0.551543	0.784889	0.226274
TRINITY_DN134663_c1_g3	2.64	2.39	1.86	Minor	5.03	0.551543	0.374767	2.24153
TRINITY_DN129538_c0_g2	-1.49	-2.49	-2.86	Dominant	-3.98	0.968736	0.26163	0.79196
TRINITY_DN154164_c0_g3	-1.4	-1.08	-3.86	Synergistic	-2.48	1.73948	1.96576	0.975807
TRINITY_DN157785_c2_g3	-1.6	-1.35	-2.04	Neutral	-2.95	0.311127	0.487904	0.643467
TRINITY_DN154164_c0_g1	-1.82	-2.06	-2.84	Synergistic	-3.88	0.721249	0.551543	0.735391
TRINITY_DN145231_c1_g1	-7.13	-2.79	-7.85	Dominant	-9.92	0.509117	3.57796	1.46371
TRINITY_DN157322_c2_g2	-1.03	-1.76	-1.93	Dominant	-2.79	0.636396	0.120208	0.608112
TRINITY_DN147701_c0_g1	-2.91	-4.19	-5.9	Synergistic	-7.1	2.11425	1.20915	0.848528
TRINITY_DN154164_c0_g7	-1.69	-1.99	-3.4	Additive	-3.68	1.20915	0.997021	0.19799
TRINITY_DN131241_c1_g1	-1.11	-1.01	-1.95	Additive	-2.12	0.59397	0.66468	0.120208
TRINITY_DN155759_c0_g1	-5.9	-6.88	-7.75	Synergistic	-12.78	1.30815	0.615183	3.55675
TRINITY_DN154373_c0_g1	-1.12	-1.45	-1.89	Dominant	-2.57	0.544472	0.311127	0.480833
TRINITY_DN154373_c0_g2	-1.04	-1.22	-1.5	Neutral	-2.26	0.325269	0.19799	0.537401
TRINITY_DN141818_c2_g1	-3.84	-4.68	-8.21	Additive	-8.52	3.09006	2.49609	0.219203
TRINITY_DN156705_c4_g2	-1.82	-1.58	-2.87	Additive	-3.4	0.742462	0.912168	0.374767
TRINITY_DN140726_c0_g1	-1.18	-1.03	-2.01	Additive	-2.21	0.586899	0.692965	0.141421
TRINITY_DN157821_c4_g1	2.54	2.1	1.93	Neutral	4.64	0.431335	0.120208	1.91626
TRINITY_DN153828_c0_g1	-1.55	-1.84	-1.86	Neutral	-3.39	0.219203	0.0141421	1.08187
TRINITY_DN153828_c0_g2	-1.69	-1.88	-2.4	Neutral	-3.57	0.502046	0.367696	0.827315
TRINITY_DN153828_c0_g4	-1.79	-1.61	-3.47	Additive	-3.4	1.18794	1.31522	0.0494975
TRINITY_DN129051_c0_g3	-4.02	-7.23	-5.2	Minor	-11.25	0.834386	1.43543	4.278
TRINITY_DN134378_c0_g2	-3.34	-2.61	-2.88	Neutral	-5.95	0.325269	0.190919	2.17082
TRINITY_DN149424_c3_g1	-1.53	-1.16	-1.62	Neutral	-2.69	0.0636396	0.325269	0.756604
TRINITY_DN135734_c3_g1	-2.05	-1.27	-2.29	Dominant	-3.32	0.169706	0.721249	0.72832
TRINITY_DN145437_c1_g1	-3.31	-1.9	-3.71	Dominant	-5.21	0.282843	1.27986	1.06066
TRINITY_DN154373_c0_g8	-2.07	-2.37	-2.33	Neutral	-4.44	0.183848	0.0282843	1.492
TRINITY_DN156774_c3_g2	1.89	1.27	5.55	Synergistic	3.16	2.58801	3.02642	1.68999
TRINITY_DN127280_c0_g1	2.07	1.52	4.06	Additive	3.59	1.40714	1.79605	0.33234
TRINITY_DN135379_c1_g4	-1.22	1.42	-2.14	NA	0.2	0.650538	2.5173	1.65463
TRINITY_DN150148_c0_g2	1.52	1.41	1.64	Neutral	2.93	0.0848528	0.162635	0.912168
TRINITY_DN143023_c0_g1	-2.79	-1.03	-3.77	Additive	-3.82	0.692965	1.93747	0.0353553
TRINITY_DN137344_c4_g2	2.04	2.47	1.78	Neutral	4.51	0.183848	0.487904	1.9304
TRINITY_DN156745_c3_g3	-1.61	-1.78	-2.82	Additive	-3.39	0.855599	0.735391	0.403051
TRINITY_DN139010_c1_g2	-5.51	-7.7	-5.66	Minor	-13.21	0.106066	1.4425	5.33866
TRINITY_DN149823_c3_g3	1.68	1.1	2.6	Additive	2.78	0.650538	1.06066	0.127279
TRINITY_DN157260_c1_g1	7.92	8.45	7.61	Dominant	16.37	0.219203	0.59397	6.19426
TRINITY_DN157223_c3_g2	-1.53	-1.16	-1.43	Neutral	-2.69	0.0707107	0.190919	0.890955
TRINITY_DN149623_c5_g5	-1.8	-1.13	-2.42	Dominant	-2.93	0.438406	0.912168	0.360624
TRINITY_DN157223_c3_g1	-1.15	-2.3	-1.7	Minor	-3.45	0.388909	0.424264	1.23744
TRINITY_DN157223_c3_g4	-2	-1.12	-1.71	Neutral	-3.12	0.205061	0.417193	0.997021
TRINITY_DN144911_c0_g2	-1.29	-1.59	-3.31	Additive	-2.88	1.42836	1.21622	0.304056
TRINITY_DN156713_c2_g1	-1.74	-1.1	-3.11	Additive	-2.84	0.968736	1.42128	0.190919
TRINITY_DN155171_c2_g5	-1.7	-1.9	-4.07	Additive	-3.6	1.67584	1.53442	0.33234
TRINITY_DN155731_c3_g1	-2.13	-2.2	-1.96	Neutral	-4.33	0.120208	0.169706	1.67584
TRINITY_DN143848_c1_g2	-2.82	-2.39	-5.33	Additive	-5.21	1.77484	2.07889	0.0848528
TRINITY_DN133333_c0_g2	-4.51	-3.72	-3.81	Neutral	-8.23	0.494975	0.0636396	3.12541
TRINITY_DN138630_c7_g3	-1.95	-1.94	-2.47	Neutral	-3.89	0.367696	0.374767	1.00409
TRINITY_DN148940_c1_g5	-8.24	-8.39	-6.99	Minor	-16.63	0.883883	0.989949	6.81651
TRINITY_DN133333_c0_g1	-4.73	-3.81	-3.79	Minor	-8.54	0.66468	0.0141421	3.35876
TRINITY_DN150610_c0_g1	1.78	3.17	1.76	Minor	4.95	0.0141421	0.997021	2.25567
TRINITY_DN157487_c1_g3	-1.45	-1.14	-2.2	Additive	-2.59	0.53033	0.749533	0.275772
TRINITY_DN144260_c1_g2	3.93	3.51	3.39	Neutral	7.44	0.381838	0.0848528	2.86378
TRINITY_DN128736_c0_g1	-1.43	-1.43	-4.7	Synergistic	-2.86	2.31224	2.31224	1.30108
TRINITY_DN150640_c4_g1	2.43	1.15	1.66	Minor	3.58	0.544472	0.360624	1.35765
TRINITY_DN151953_c1_g1	-1.14	-2.17	-1.12	Minor	-3.31	0.0141421	0.742462	1.54856
TRINITY_DN132579_c3_g1	2.29	1.32	4.05	Additive	3.61	1.24451	1.9304	0.311127
TRINITY_DN144024_c0_g2	1.39	1.15	1.85	Neutral	2.54	0.325269	0.494975	0.487904
TRINITY_DN143165_c2_g2	-3.16	-3.26	-3.07	Neutral	-6.42	0.0636396	0.13435	2.36881
TRINITY_DN131969_c0_g2	1.09	1.46	1.21	Neutral	2.55	0.0848528	0.176777	0.947523
TRINITY_DN129846_c0_g1	2.8	1.72	3.07	Dominant	4.52	0.190919	0.954594	1.0253
TRINITY_DN145360_c1_g1	-3.63	-2.23	-4.27	Dominant	-5.86	0.452548	1.4425	1.1243
TRINITY_DN146898_c3_g3	1.06	2.51	2.03	Dominant	3.57	0.685894	0.339411	1.08894
TRINITY_DN144326_c0_g1	4.24	3.57	4.94	Dominant	7.81	0.494975	0.968736	2.0294
TRINITY_DN152403_c3_g1	3.85	1.98	6.68	Synergistic	5.83	2.00111	3.3234	0.601041
TRINITY_DN128199_c0_g1	-2.69	-1.2	-2.54	Dominant	-3.89	0.106066	0.947523	0.954594
TRINITY_DN155736_c1_g3	-6.29	-6.07	-6.53	Neutral	-12.36	0.169706	0.325269	4.12243
TRINITY_DN146416_c2_g1	-1.91	-1.63	-3.25	Additive	-3.54	0.947523	1.14551	0.205061
TRINITY_DN138861_c2_g1	1.06	1.87	2.07	Dominant	2.93	0.714178	0.141421	0.608112
TRINITY_DN153498_c2_g1	-1.4	-1.35	-1.58	Neutral	-2.75	0.127279	0.162635	0.827315
TRINITY_DN139055_c1_g1	-2.09	-3.91	-4.25	Dominant	-6	1.52735	0.240416	1.23744
TRINITY_DN136356_c1_g1	-2.07	-1.15	-2.96	Additive	-3.22	0.629325	1.27986	0.183848
TRINITY_DN137785_c0_g2	-1.91	-2.43	-4.57	Additive	-4.34	1.8809	1.51321	0.162635
TRINITY_DN135892_c2_g1	-3.78	-3.08	-5.29	Synergistic	-6.86	1.06773	1.56271	1.11016
TRINITY_DN151473_c0_g1	-1.75	-1.27	-2.75	Additive	-3.02	0.707107	1.04652	0.190919
TRINITY_DN152670_c0_g2	3.41	1.99	4.85	Additive	5.4	1.01823	2.02233	0.388909
TRINITY_DN147926_c0_g2	-1.85	-1.53	-1.58	Neutral	-3.38	0.190919	0.0353553	1.27279
TRINITY_DN138574_c0_g2	-2.7	-4.32	-5.8	Synergistic	-7.02	2.19203	1.04652	0.86267
TRINITY_DN155294_c2_g1	-7.78	-7.94	-8.5	Neutral	-15.72	0.509117	0.39598	5.10531
TRINITY_DN127497_c1_g1	-1.5	-1.37	-3.41	Additive	-2.87	1.35057	1.4425	0.381838
TRINITY_DN157383_c0_g1	1.56	1.13	2.33	Additive	2.69	0.544472	0.848528	0.254558
TRINITY_DN157515_c1_g2	-1.86	-1.84	-2.12	Synergistic	-3.7	0.183848	0.19799	1.11723
TRINITY_DN128970_c3_g1	-3.29	-1.9	-2.97	Dominant	-5.19	0.226274	0.756604	1.56978
TRINITY_DN142926_c3_g1	1.7	1.41	2.31	Dominant	3.11	0.431335	0.636396	0.565685
TRINITY_DN149629_c1_g1	-2.01	-1.37	-3.6	Additive	-3.38	1.1243	1.57685	0.155563
TRINITY_DN140349_c3_g1	-1.47	-2	-2.03	Neutral	-3.47	0.39598	0.0212132	1.01823
TRINITY_DN150442_c4_g7	-7.16	-7.32	-7.87	Neutral	-14.48	0.502046	0.388909	4.67398
TRINITY_DN150011_c10_g1	1.35	1.26	2.39	Additive	2.61	0.735391	0.799031	0.155563
TRINITY_DN150269_c4_g1	4.62	5.3	5.54	Dominant	9.92	0.650538	0.169706	3.09713
TRINITY_DN152713_c2_g1	4.32	3.19	4.47	Dominant	7.51	0.106066	0.905097	2.1496
TRINITY_DN140657_c3_g1	2.71	1.99	1.97	Minor	4.7	0.523259	0.0141421	1.9304
TRINITY_DN143415_c2_g1	3.35	3.96	3.05	Minor	7.31	0.212132	0.643467	3.01227
TRINITY_DN152501_c1_g1	-2.43	-3.14	-1.82	Minor	-5.57	0.431335	0.933381	2.65165
TRINITY_DN152780_c1_g1	-2.46	-1.24	-3.55	Additive	-3.7	0.770746	1.63342	0.106066
TRINITY_DN149171_c1_g3	-3.58	-2.18	-2.3	Minor	-5.76	0.905097	0.0848528	2.44659
TRINITY_DN146810_c0_g2	1.9	1.17	2.02	Dominant	3.07	0.0848528	0.601041	0.742462
TRINITY_DN146151_c0_g1	2.24	1.34	-5.8	Antagonistic	3.58	5.68514	5.04874	6.63266
TRINITY_DN150275_c4_g1	-3.48	-3.36	-5.8	Synergistic	-6.84	1.64049	1.72534	0.735391
TRINITY_DN141127_c1_g3	-1.56	-1.59	-2.17	Neutral	-3.15	0.431335	0.410122	0.692965
TRINITY_DN148482_c2_g1	-4.01	-2.11	-4.79	Synergistic	-6.12	0.551543	1.89505	0.940452
TRINITY_DN119602_c0_g1	-6.32	-3.96	-7.04	Dominant	-10.28	0.509117	2.17789	2.29103
TRINITY_DN157783_c2_g4	4.29	-3.14	4.16	Unilateral	1.15	0.0919239	5.16188	2.12839
TRINITY_DN138861_c3_g1	1.75	2.1	2.11	Neutral	3.85	0.254558	0.00707107	1.23037
TRINITY_DN138861_c3_g2	1.3	1.95	2.08	Dominant	3.25	0.551543	0.0919239	0.827315
TRINITY_DN137408_c3_g1	-1.04	-1.8	-1.55	Neutral	-2.84	0.360624	0.176777	0.912168
TRINITY_DN134298_c3_g2	-1.17	-1.55	-1.77	Neutral	-2.72	0.424264	0.155563	0.671751
TRINITY_DN142803_c0_g2	1.62	1.14	2.49	Additive	2.76	0.615183	0.954594	0.190919
TRINITY_DN153783_c1_g1	2.93	1.14	3.16	Dominant	4.07	0.162635	1.42836	0.643467
TRINITY_DN143168_c1_g1	1.78	1.4	3.69	Additive	3.18	1.35057	1.61927	0.360624
TRINITY_DN156768_c2_g1	2.64	1.86	2.04	Neutral	4.5	0.424264	0.127279	1.73948
TRINITY_DN143168_c1_g2	1.21	1.41	1.85	Neutral	2.62	0.452548	0.311127	0.544472
TRINITY_DN149825_c1_g2	2.1	2.3	2.91	Dominant	4.4	0.572756	0.431335	1.05359
TRINITY_DN145487_c1_g5	2.04	2.96	3.21	Dominant	5	0.827315	0.176777	1.26572
TRINITY_DN153563_c1_g1	3.54	1.28	1.62	Minor	4.82	1.35765	0.240416	2.26274
TRINITY_DN151940_c0_g2	-1.72	-1.86	-2.6	Synergistic	-3.58	0.622254	0.523259	0.692965
TRINITY_DN138156_c0_g5	-1.02	-1.61	-1.36	Neutral	-2.63	0.240416	0.176777	0.898026
TRINITY_DN156998_c0_g1	1.06	1.31	2.86	Additive	2.37	1.27279	1.09602	0.346482
TRINITY_DN131393_c2_g7	-1.04	-1	-1.37	Neutral	-2.04	0.233345	0.26163	0.473762
TRINITY_DN157783_c1_g1	4.65	-2.93	4.47	Unilateral	1.72	0.127279	5.23259	1.94454
TRINITY_DN156837_c0_g1	-4.11	-1.46	-2.96	Minor	-5.57	0.813173	1.06066	1.84555
TRINITY_DN147441_c3_g1	1.42	1.03	2.64	Additive	2.45	0.86267	1.13844	0.13435
TRINITY_DN153292_c2_g6	-2.27	-3.34	-3.98	Dominant	-5.61	1.20915	0.452548	1.15258
TRINITY_DN149405_c0_g1	2.37	2.03	3.88	Additive	4.4	1.06773	1.30815	0.367696
TRINITY_DN151489_c4_g1	2.17	2.2	2.27	Neutral	4.37	0.0707107	0.0494975	1.48492
TRINITY_DN132806_c1_g1	2.76	2.1	3.36	Dominant	4.86	0.424264	0.890955	1.06066
TRINITY_DN148245_c1_g1	2.05	2.19	2.62	Neutral	4.24	0.403051	0.304056	1.14551
TRINITY_DN157643_c3_g1	2.06	2.02	2.74	Dominant	4.08	0.480833	0.509117	0.947523
TRINITY_DN157613_c0_g2	-1.53	-1.7	-2.93	Additive	-3.23	0.989949	0.869741	0.212132
TRINITY_DN154682_c0_g2	-2.12	-1.29	-2.28	Dominant	-3.41	0.113137	0.700036	0.799031
TRINITY_DN155195_c2_g1	2.3	2.96	1.79	Minor	5.26	0.360624	0.827315	2.45366
TRINITY_DN152153_c0_g1	-7.16	-7.32	-7.88	Neutral	-14.48	0.509117	0.39598	4.6669
TRINITY_DN151623_c0_g1	-1.08	1.7	-1.76	Unilateral	0.62	0.480833	2.44659	1.68291
TRINITY_DN149835_c0_g5	1.94	1.73	2.27	Neutral	3.67	0.233345	0.381838	0.989949
TRINITY_DN147769_c0_g2	2.84	2.37	3.3	Dominant	5.21	0.325269	0.657609	1.35057
TRINITY_DN135946_c3_g1	-2.1	-1.18	-3.88	Additive	-3.28	1.25865	1.90919	0.424264
TRINITY_DN148299_c0_g1	-2.6	-2.59	-3.79	Synergistic	-5.19	0.841457	0.848528	0.989949
TRINITY_DN147769_c0_g1	2.07	1.78	2.82	Synergistic	3.85	0.53033	0.735391	0.72832
TRINITY_DN148357_c0_g1	-8.33	-6.87	-9.08	Synergistic	-15.2	0.53033	1.56271	4.32749
TRINITY_DN155247_c1_g1	1.27	1.9	2.32	Dominant	3.17	0.742462	0.296985	0.601041
TRINITY_DN147111_c1_g3	4.59	3.34	4.67	Dominant	7.93	0.0565685	0.940452	2.30517
TRINITY_DN148862_c3_g2	-1.39	-1.51	-2.35	Additive	-2.9	0.678823	0.59397	0.388909
TRINITY_DN157942_c3_g1	1.09	1.25	1.66	Neutral	2.34	0.403051	0.289914	0.480833
TRINITY_DN155247_c1_g3	1.11	1.43	1.78	Neutral	2.54	0.473762	0.247487	0.537401
TRINITY_DN147882_c0_g1	2.7	3.2	3.08	Neutral	5.9	0.268701	0.0848528	1.99404
TRINITY_DN155804_c2_g2	-3.91	-2.84	-3.82	Dominant	-6.75	0.0636396	0.692965	2.07182
TRINITY_DN140336_c2_g2	-2.04	-1.54	-4.52	Synergistic	-3.58	1.75362	2.10718	0.66468
TRINITY_DN130527_c0_g1	-2.47	-2.15	-2.95	Dominant	-4.62	0.339411	0.565685	1.18087
TRINITY_DN141588_c2_g1	-6.62	-6.78	-7.34	Neutral	-13.4	0.509117	0.39598	4.28507
TRINITY_DN155045_c1_g1	-1.85	-1.33	-1.66	Neutral	-3.18	0.13435	0.233345	1.0748
TRINITY_DN142640_c1_g1	-2.71	-1.21	-4.71	Synergistic	-3.92	1.41421	2.47487	0.558614
TRINITY_DN142638_c1_g2	5.27	6.6	5.29	Minor	11.87	0.0141421	0.92631	4.65276
TRINITY_DN131769_c2_g1	-1.15	-1.06	-1.54	Neutral	-2.21	0.275772	0.339411	0.473762
TRINITY_DN147730_c0_g2	2.11	2.07	2.4	Neutral	4.18	0.205061	0.233345	1.25865
TRINITY_DN147730_c0_g4	2.12	2.55	2.02	Neutral	4.67	0.0707107	0.374767	1.87383
TRINITY_DN136690_c0_g1	1.82	-1.05	2.52	Unilateral	0.77	0.494975	2.52437	1.23744
TRINITY_DN147164_c0_g3	-1.91	-1.09	-1.67	Neutral	-3	0.169706	0.410122	0.940452
TRINITY_DN144990_c3_g1	3.07	1.5	4.58	Additive	4.57	1.06773	2.17789	0.00707107
TRINITY_DN153415_c1_g1	2.05	1.92	3.26	Additive	3.97	0.855599	0.947523	0.502046
TRINITY_DN140329_c3_g5	-8.17	-8.33	-8.89	Neutral	-16.5	0.509117	0.39598	5.38108
TRINITY_DN146195_c0_g3	-1.12	1.64	-1.78	Unilateral	0.52	0.46669	2.41831	1.62635
TRINITY_DN152600_c0_g1	-6.33	-2.26	-7.05	Dominant	-8.59	0.509117	3.38704	1.08894
TRINITY_DN142859_c2_g2	-2.03	-2.49	-2.85	Dominant	-4.52	0.579828	0.254558	1.18087
TRINITY_DN142054_c0_g1	1.73	2.29	3.17	Synergistic	4.02	1.01823	0.622254	0.601041
TRINITY_DN141587_c3_g1	-2.26	-1.67	-3.13	Synergistic	-3.93	0.615183	1.03238	0.565685
TRINITY_DN143616_c1_g2	2.37	1.51	2.47	Dominant	3.88	0.0707107	0.678823	0.997021
TRINITY_DN127211_c3_g5	-2.72	-2.05	-2.8	Dominant	-4.77	0.0565685	0.53033	1.393
TRINITY_DN146668_c1_g1	1.35	2.21	2.22	Dominant	3.56	0.615183	0.00707107	0.947523
TRINITY_DN149445_c1_g1	2.04	1.17	2.14	Dominant	3.21	0.0707107	0.685894	0.756604
TRINITY_DN157427_c2_g2	-1.34	-1.91	-1.07	Minor	-3.25	0.190919	0.59397	1.54149
TRINITY_DN147944_c0_g1	-1.47	-1.38	-3.73	Synergistic	-2.85	1.59806	1.6617	0.622254
TRINITY_DN150808_c0_g3	1.59	1.21	2.66	Additive	2.8	0.756604	1.0253	0.0989949
TRINITY_DN134765_c0_g1	-1.64	-1.14	-4.63	Synergistic	-2.78	2.11425	2.4678	1.30815
TRINITY_DN135213_c0_g2	-1.54	-1.73	-1.93	Neutral	-3.27	0.275772	0.141421	0.947523
TRINITY_DN155629_c2_g1	3.68	2.72	5.84	Additive	6.4	1.52735	2.20617	0.39598
TRINITY_DN127263_c0_g1	1.33	1.21	1.3	Neutral	2.54	0.0212132	0.0636396	0.876812
TRINITY_DN157959_c5_g1	1.19	1.19	2.45	Additive	2.38	0.890955	0.890955	0.0494975
TRINITY_DN155629_c2_g2	3.03	1.95	4.33	Additive	4.98	0.919239	1.68291	0.459619
TRINITY_DN148959_c3_g1	-2.24	-1.29	-2.63	Dominant	-3.53	0.275772	0.947523	0.636396
TRINITY_DN156070_c2_g1	-1.74	-1.89	-1.73	Neutral	-3.63	0.00707107	0.113137	1.3435
TRINITY_DN30592_c0_g1	-6.61	-6.76	-7.32	Neutral	-13.37	0.502046	0.39598	4.278
TRINITY_DN156623_c1_g1	4.71	-2.66	4.57	Unilateral	2.05	0.0989949	5.11238	1.78191
TRINITY_DN143458_c2_g4	1.87	1.41	2.1	Neutral	3.28	0.162635	0.487904	0.834386
TRINITY_DN146623_c0_g2	-2.74	-5.79	-6.35	Dominant	-8.53	2.55266	0.39598	1.54149
TRINITY_DN96568_c0_g1	-7.11	-7.27	-7.83	Neutral	-14.38	0.509117	0.39598	4.63155
TRINITY_DN156623_c1_g3	4.48	-2.75	4.13	Unilateral	1.73	0.247487	4.86489	1.69706
TRINITY_DN139131_c0_g1	-1.59	-1.06	-2.52	Additive	-2.65	0.657609	1.03238	0.0919239
TRINITY_DN150016_c2_g3	-1.58	-1.32	-3.55	Additive	-2.9	1.393	1.57685	0.459619
TRINITY_DN157825_c1_g3	-4.79	-2.62	-4.64	Dominant	-7.41	0.106066	1.42836	1.95869
TRINITY_DN139320_c5_g2	-1.89	-1.36	-2.8	Additive	-3.25	0.643467	1.01823	0.318198
TRINITY_DN131188_c6_g1	-1.48	-1.78	-1.75	Neutral	-3.26	0.190919	0.0212132	1.06773
TRINITY_DN136235_c1_g2	1.04	1.33	1.24	Neutral	2.37	0.141421	0.0636396	0.799031
TRINITY_DN133347_c1_g5	-6.94	-7.09	-5.44	Minor	-14.03	1.06066	1.16673	6.07405
TRINITY_DN131932_c1_g2	-1.23	-2.02	-2.2	Dominant	-3.25	0.685894	0.127279	0.742462
TRINITY_DN152441_c0_g1	-2.13	-2.72	-2.5	Neutral	-4.85	0.26163	0.155563	1.6617
TRINITY_DN143081_c0_g2	-2.55	-2.2	-4.13	Additive	-4.75	1.11723	1.36472	0.438406
TRINITY_DN149784_c2_g3	-1.13	-2.2	-2.79	Dominant	-3.33	1.1738	0.417193	0.381838
TRINITY_DN155706_c1_g2	-5.18	-7.76	-7.6	Dominant	-12.94	1.7112	0.113137	3.77595
TRINITY_DN151927_c5_g1	-1.45	-2.19	-1.8	Neutral	-3.64	0.247487	0.275772	1.30108
TRINITY_DN151287_c0_g2	-1.73	-1.02	-1.13	Neutral	-2.75	0.424264	0.0777817	1.14551
TRINITY_DN153566_c2_g1	-1.46	-1.75	-1.8	Neutral	-3.21	0.240416	0.0353553	0.997021
TRINITY_DN146668_c1_g2	1.58	2.18	2.17	Neutral	3.76	0.417193	0.00707107	1.1243
TRINITY_DN129597_c2_g2	-3.68	-5.19	-2.09	Minor	-8.87	1.1243	2.19203	4.79418
TRINITY_DN116723_c0_g1	-1.4	-1.74	-2.65	Additive	-3.14	0.883883	0.643467	0.346482
TRINITY_DN140627_c0_g3	-1.62	-1.25	-3.16	Additive	-2.87	1.08894	1.35057	0.205061
TRINITY_DN137320_c2_g1	-2.83	-1.89	-3.79	Synergistic	-4.72	0.678823	1.3435	0.657609
TRINITY_DN102573_c0_g1	4.5	3.91	4.5	Neutral	8.41	0	0.417193	2.76479
TRINITY_DN155361_c3_g1	2.67	2.72	4.47	Synergistic	5.39	1.27279	1.23744	0.650538
TRINITY_DN146465_c0_g1	1.93	2.07	1.23	Minor	4	0.494975	0.59397	1.95869
TRINITY_DN140684_c0_g1	-2.22	-1.51	-2.53	Dominant	-3.73	0.219203	0.721249	0.848528
TRINITY_DN143574_c1_g1	-2.31	-2.41	-2.43	Neutral	-4.72	0.0848528	0.0141421	1.61927
TRINITY_DN152206_c1_g2	2.46	2.61	2.88	Neutral	5.07	0.296985	0.190919	1.54856
TRINITY_DN152206_c1_g1	4.19	3.43	5.08	Synergistic	7.62	0.629325	1.16673	1.79605
TRINITY_DN129665_c0_g1	2.54	1.8	3.54	Synergistic	4.34	0.707107	1.23037	0.565685
TRINITY_DN152380_c0_g2	-1.64	-1.62	-2.73	Additive	-3.26	0.770746	0.784889	0.374767
TRINITY_DN152380_c0_g1	-1.64	-1.34	-2.43	Additive	-2.98	0.558614	0.770746	0.388909
TRINITY_DN152043_c1_g1	1.68	1.73	2.25	Neutral	3.41	0.403051	0.367696	0.820244
TRINITY_DN132475_c0_g4	-3.38	-2.53	-4.32	Synergistic	-5.91	0.66468	1.26572	1.1243
TRINITY_DN31849_c0_g1	-7.64	-7.8	-8.36	Neutral	-15.44	0.509117	0.39598	5.00632
TRINITY_DN148418_c0_g6	-1.68	-1.21	-3.53	Additive	-2.89	1.30815	1.64049	0.452548
TRINITY_DN157982_c4_g2	-1.79	-1.24	-1.73	Neutral	-3.03	0.0424264	0.346482	0.919239
TRINITY_DN137536_c2_g1	-7.14	-7.29	-7.86	Neutral	-14.43	0.509117	0.403051	4.64569
TRINITY_DN146250_c0_g2	-1.12	-1.85	-1.82	Neutral	-2.97	0.494975	0.0212132	0.813173
TRINITY_DN156685_c0_g2	1.68	1.88	1.47	Neutral	3.56	0.148492	0.289914	1.47785
TRINITY_DN134222_c1_g1	-2.62	-1.38	-3.84	Additive	-4	0.86267	1.73948	0.113137
TRINITY_DN156685_c0_g1	1.65	1.47	1.49	Neutral	3.12	0.113137	0.0141421	1.15258
TRINITY_DN156505_c3_g8	2.11	1.55	2.2	Neutral	3.66	0.0636396	0.459619	1.03238
TRINITY_DN128504_c4_g6	-7.77	-7.93	-8.49	Neutral	-15.7	0.509117	0.39598	5.09824
TRINITY_DN128504_c4_g7	2.41	1.85	1.68	Minor	4.26	0.516188	0.120208	1.82434
TRINITY_DN148738_c2_g3	3.49	3.01	3.49	Neutral	6.5	0	0.339411	2.12839
TRINITY_DN149435_c5_g3	1.97	1.97	5.35	Synergistic	3.94	2.39002	2.39002	0.997021
TRINITY_DN145094_c0_g1	7.88	7.93	7.9	Neutral	15.81	0.0141421	0.0212132	5.59321
TRINITY_DN154158_c3_g1	1.42	1.33	1.37	Neutral	2.75	0.0353553	0.0282843	0.975807
TRINITY_DN147720_c1_g2	2	-1.2	1.86	Unilateral	0.8	0.0989949	2.16375	0.749533
TRINITY_DN65353_c0_g1	-6.5	-6.66	-7.22	Neutral	-13.16	0.509117	0.39598	4.20021
TRINITY_DN152927_c0_g4	2.48	1.28	1.89	Neutral	3.76	0.417193	0.431335	1.32229
TRINITY_DN152927_c0_g5	2.3	1.09	1.85	Dominant	3.39	0.318198	0.537401	1.08894
TRINITY_DN104761_c0_g1	-1.22	-1.45	-3.09	Additive	-2.67	1.32229	1.15966	0.296985
TRINITY_DN144121_c0_g1	1.59	2.79	2.16	Neutral	4.38	0.403051	0.445477	1.56978
TRINITY_DN136726_c1_g1	-2.16	-2.32	-2.08	Neutral	-4.48	0.0565685	0.169706	1.69706
TRINITY_DN128137_c0_g1	2.08	3.04	3.04	Dominant	5.12	0.678823	0	1.47078
TRINITY_DN138752_c0_g3	-8.28	-5.21	-4.6	Minor	-13.49	2.60215	0.431335	6.28618
TRINITY_DN138752_c0_g2	-3.13	-2.37	-3.89	Synergistic	-5.5	0.537401	1.0748	1.13844
TRINITY_DN146668_c2_g1	1.06	1.96	2.15	Dominant	3.02	0.770746	0.13435	0.615183
TRINITY_DN157609_c0_g5	1.87	1.14	1.02	Minor	3.01	0.601041	0.0848528	1.40714

## Sheet: S. Table S4
Supplemental Table S4. Common metabolites down regulated under salinity (ST), waterlogging (WL) and salinity combined to waterlogging (SWL) in fragrant rosewood leaflets.
Common differentially metabolites down regulated under both single and combined stress
	Index	Compounds	Class	ST Fold_Change	ST Log2FC	WL Fold_Change	WL Log2FC	SWL Fold_Change	SWL Log2FC
1	pma0253	O-methylChrysoeriol 5-O-hexoside	Flavone	0.366714	-1.44727	0.183359	-2.44725	0.191822	-2.38216
2	pma0779	Tricin O-rhamnosyl-O-malonylhexoside	Flavone	0.000303681	-11.6852	0.000303681	-11.6852	0.000303681	-11.6852
3	pmb2850	Tricin	Flavone	0.453643	-1.14037	0.445488	-1.16654	0.453953	-1.13938
4	pmb2873	3-(2-Naphthyl)-D-alanine	Amino acid and derivatives	0.329274	-1.60264	0.442949	-1.17479	0.437821	-1.19159
5	pmb3101	2-Isopropylmalate	Organic acids and derivatives	0.330674	-1.59652	0.231719	-2.10955	0.334283	-1.58086
6	pmb0661	Chrysoeriol C-hexosyl-O-rhamnoside	Flavone	0.408763	-1.29066	0.482908	-1.05018	0.392152	-1.35051
7	pme0042	L-(+)-Arginine	Amino acid and derivatives	0.317706	-1.65424	0.424403	-1.23649	0.309019	-1.69423
8	pmb0600	Chrysoeriol 7-O-rutinoside	Flavone	0.492857	-1.02076	0.444077	-1.17112	0.438676	-1.18877
9	pme2050	Citric acid	Organic acids and derivatives	0.138722	-2.84973	0.444077	-1.17112	0.176271	-2.50413
10	pmf0578	Citric acid monohydrate	Organic acids and derivatives	0.141807	-2.818	0.395168	-1.33946	0.218908	-2.19161
11	pmf0280	D-Galacturonic acid	Organic acids and derivatives	0.113296	-3.14183	0.395168	-1.33946	0.165922	-2.59142
12	pme2702	4-Acetamidobutyric acid	Organic acids and derivatives	0.340885	-1.55264	0.380708	-1.39324	0.128881	-2.95588
13	pmb2826	Citramalate	Organic acids and derivatives	0.075625	-3.72499	0.339258	-1.55955	0.235937	-2.08352
14	pme0075	N-Acetyl-L-glutamic acid	Amino acid and derivatives	0.399424	-1.32401	0.343804	-1.54034	0.182709	-2.45238
Unique differentially metabolites down regulated under combined stress
	Index	Compounds	Class	SWL Fold_Change	SWL Log2FC
1	pme3184	2'-Deoxyadenosine-5'-monophosphate	Nucleotide and derivates	0.42624	-1.23026
2	pma3606	9-Hydroxy-(10E,12Z,15Z)-octadecatrienoic acid	Lipids	0.318477	-1.65074
3	pmc0066	2'-Deoxyinosine-5'-monophosphate	Nucleotide and derivates	0.0450364	-4.47276
4	pme3263	2'-Hydroxydaidzein	Isoflavone	0.21089	-2.24544
5	pmf0152	Brevifolincarboxylic acid	Phenylpropanoids	0.211472	-2.24146
6	pma0214	methylQuercetin O-hexoside	Flavonol	0.25276	-1.98416
7	pme0516	Inositol	Alcohols	0.178465	-2.48629
8	pme0519	D-(+)-Sucrose	Carbohydrates	0.468561	-1.09369
9	pme2169	Fumaric acid	Organic acids and derivatives	3.35821e-06	-18.1839
10	pmb1530	Phytocassane D	Terpene	0.396306	-1.33531
11	pmb2784	13-HOTrE	Lipids	0.399838	-1.32251
12	pmb0160	MAG (18:3) isomer5	Lipids	0.437593	-1.19234
13	pmb2383	MGMG (18:2) isomer2	Lipids	0.350187	-1.5138
14	pmb0569	Syringetin 5-O-hexoside	Flavone	0.312114	-1.67986
15	pmf0256	3-Methyl-1-pentanol	Alcohols	0.478551	-1.06326
16	pmf0096	Oxalic acid	Organic acids and derivatives	0.428975	-1.22104
17	pme2435	L-Fucose	Carbohydrates	0.270076	-1.88856
18	pmb2211	Cocamidopropyl betaine	Alkaloids	0.486936	-1.0382
19	pmb2251	DGMG (18:1)	Lipids	0.356446	-1.48824
20	pmf0139	D-(+)-Galactose	Carbohydrates	0.387703	-1.36698
21	pme3392	Pelargonidin 3-O-beta-D-glucoside（Callistephin chloride)	Anthocyanins	0.0795535	-3.65193
22	pmf0487	Ginsenoside Ro	Terpene	0.446924	-1.1619
23	pma0461	14,15-Dehydrocrepenynic acid	Lipids	0.437215	-1.19358
24	pme1376	2'-Deoxycytidine-5'-monophosphate	Nucleotide and derivates	5.37849e-05	-14.1824
25	pme0056	2,3-dimethylsuccinic acid	Amino acid and derivatives	0.328983	-1.60392
26	pmb0789	Pyridoxine O-glucoside	Vitamins and derivatives	0.470803	-1.0868
27	pmb0663	8-C-hexosyl-luteolin O-hexoside	Flavone	0.354831	-1.4948
Unique differentially metabolites down regulated under WL
	Index	Compounds	Class	Fold_Change	Log2FC
1	pme3143	6-Hydroxy-4-methylcoumarin	Phenylpropanoids	0.307915	-1.6994
2	pme3387	H-HomoArg-OH	Amino acid and derivatives	0.462064	-1.11383
3	pme0230	Adenosine	Nucleotide and derivates	0.201667	-2.30996
4	pmf0594	D-(+)-Phenylalanine	Amino acid and derivatives	0.35503	-1.49399
5	pmf0270	(E)-p-coumaric acid	Phenylpropanoids	0.480171	-1.05838
6	pmc0304	Succinyladenosine	Nucleotide and derivates	0.422222	-1.24393
7	pmb3005	Chrysoeriol O-rhamnosyl-O-glucuronic acid	Flavone	0.36917	-1.43764
8	pme0026	L-(+)-Lysine	Amino acid and derivatives	0.391624	-1.35246
9	pme0020	L-Phenylalanine	Amino acid and derivatives	0.319175	-1.64758
10	pmb0736	Tricin 7-O-hexoside	Flavone	0.420915	-1.2484
11	pmf0588	Aspartic acid	Amino acid and derivatives	0.171868	-2.54063
12	pmc0274	6-Methylmercaptopurine	Nucleotide and derivates	0.333165	-1.58569
13	pme3336	N6-Succinyl Adenosine	Nucleotide and derivates	0.447775	-1.15915
14	pmf0062	Verbascoside	Phenylpropanoids	0.34639	-1.52953
15	pme0226	L-Asparagine	Amino acid and derivatives	0.145996	-2.776
16	pme0036	L-Histidine	Amino acid and derivatives	0.364956	-1.4542
17	pmb0601	Chrysoeriol O-hexosyl-O-pentoside	Flavone	0.445674	-1.16594
18	pmb0719	Tricin 4'-O-(syringyl alcohol) ether 5-O-hexoside	Flavone	0.270826	-1.88456
19	pme2836	5-Hydroxytryptophol	Indole derivatives	0.374103	-1.41849
20	pmb0674	C-pentosyl apigenin O-salicyloyl hexoside	Flavone	0.0879232	-3.50761
21	pme0012	L-Aspartic acid	Amino acid and derivatives	3.50195e-06	-18.1234
Unique differentially metabolites down regulated under Salinity
	Index	Compounds	Class	Fold_Change	Log2FC
1	pme0272	Benzoylformic acid	Organic acids and derivatives	0.327459	-1.61061
2	pmf0032	Galactinol	Carbohydrates	0.469907	-1.08955
3	pmf0395	Oleic acid	Lipids	0.342108	-1.54748
4	pme3309	2-Methylglutaric acid	Organic acids and derivatives	0.33792	-1.56525
5	pmb2991	Apigenin O-hexosyl-O-rutinoside	Flavone	0.49689	-1.009
6	pmb0608	Chrysoeriol O-malonylhexoside	Flavone	0.346804	-1.52781
7	pmf0549	Diosmin	Flavonoid	0.468526	-1.0938
8	pmb3039	Tricin O-oxalic acid O-coumaroyl shikimic acid	Flavone	0.38987	-1.35894
9	pma0795	Tricetin O-malonylhexoside	Flavone	0.367822	-1.44292
10	pme1588	Isorhamnetin	Flavonol	0.478818	-1.06245
11	pmb3264	Glutathione oxidized	Amino acid and derivatives	0.456055	-1.13272
12	pme2706	2,3-Dihydroxybenzoic acid	Organic acids and derivatives	0.475581	-1.07224
13	pma6254	C-hexosyl-apigenin O-caffeoylhexoside	Flavone	0.00109272	-9.83786
14	pmb2922	Uridine 5'-diphospho-D-glucose	Nucleotide and derivates	0.4014	-1.31689
Unique shared differentially metabolites down regulated under ST and WL
	Index	Compounds	Class	Fold_Change	Log2FC	WL Fold_Change	WL Log2FC
1	pmf0136	UDP-α-D-glucose	Nucleotide and derivates	0.455285	-1.13516	0.333363	-1.58484
2	pme3401	Syringetin	Flavonol	0.125683	-2.99214	0.386524	-1.37137
3	pme2776	2'-Deoxyinosine	Nucleotide and derivates	0.375509	-1.41308	0.375255	-1.41406
4	pme3129	Quercetin 4'-O-glucoside (Spiraeoside)	Flavonol	0.346681	-1.52832	0.276976	-1.85217
5	pme0239	2–furanoic acid	Organic acids and derivatives	0.169801	-2.55808	0.417406	-1.26048
6	pmf0118	Uridine 5'-diphosphoglucose disodium salt	Nucleotide and derivates	0.35043	-1.5128	0.256473	-1.96312
7	pmb0606	Chrysoeriol O-glucuronic acid	Flavone	0.353814	-1.49894	0.45904	-1.12331
8	pme0284	4-Guanidinobutyric acid	Organic acids and derivatives	0.375144	-1.41448	0.454545	-1.1375
9	pmb3012	Chrysoeriol 7-O-hexoside	Flavone	0.327265	-1.61147	0.341788	-1.54883
10	pmb0720	Tricin O-malonylhexoside	Flavone	0.402349	-1.31348	0.313473	-1.67358
Unique shared differentially metabolites down regulated under ST and SWL
	Index	Compounds	Class	ST Fold_Change	ST Log2FC	SWL Fold_Change	SWL Log2FC
1	pma6639	Isorhamnetin O-hexoside	Flavonol	0.24726	-2.0159	0.160034	-2.64355
2	pme2790	N-γ-Acetyl-N-2-Formyl-5-methoxykynurenamine	Amino acid and derivatives	0.000188811	-12.3708	0.390336	-1.35721
3	pme2033	L(-)-Malic acid	Organic acids and derivatives	0.391473	-1.35302	0.222674	-2.16699
4	pme3288	3,7-Di-O-methylquercetin	Flavonol	0.33562	-1.5751	0.424242	-1.23704
5	pme2237	Dulcitol	Alcohols	0.297015	-1.75139	0.0274866	-5.18513
6	pmb0595	Isorhamnetin 5-O-hexoside	Flavonol	0.321527	-1.63699	0.189133	-2.40252
7	pmf0485	Panose	Carbohydrates	0.421911	-1.24499	0.253043	-1.98254
8	pme3351	Allysine(6-Oxo DL-Norleucine)	Amino acid and derivatives	0.241968	-2.04711	0.118474	-3.07736
9	pmb0508	N-p-Coumaroyl agmatine	Phenolamides	0.454879	-1.13645	0.133385	-2.90633
10	pme1119	Inosine	Nucleotide and derivates	0.469861	-1.08969	0.279671	-1.8382
11	pme0137	Nα-Acetyl-L-glutamine	Amino acid and derivatives	0.36866	-1.43964	0.410295	-1.28527
12	pmf0506	Ligustilide	Others	0.489645	-1.03019	0.451035	-1.14869
13	pmf0469	cis-4-Hydroxy-D-proline	Amino acid and derivatives	0.43176	-1.2117	0.0858992	-3.54121
Unique shared differentially metabolites down regulated under WL and SWL
	Index	Compounds	Class	Fold_Change	Log2FC	SWL Fold_Change	SWL Log2FC
1	pmb3052	Tricin 4'-O-β-guaiacylglycerol	Flavone	0.2721	-1.87779	0.211422	-2.2418
2	pme1408	L-Glutamine	Amino acid and derivatives	0.343059	-1.54347	0.184471	-2.43854
3	pma0249	Selgin 5-O-hexoside	Flavone	0.323066	-1.6301	0.258726	-1.9505
4	pmb0602	Syringetin 7-O-hexoside	Flavone	0.301311	-1.73068	0.41859	-1.25639
5	pmf0371	Pedalitin	Flavonoid	0.424112	-1.23748	0.144365	-2.7922
6	pme0007	L-Citrulline	Amino acid and derivatives	0.449445	-1.15378	0.419017	-1.25492
7	pme0015	L-(-)-Cystine	Amino acid and derivatives	0.0927938	-3.42983	0.000323741	-11.5929

## Sheet: S. Table S5
Supplemental Table S5. Common metabolites up regulated under salinity (ST), waterlogging (WL) and salinity combined to waterlogging (SWL) in fragrant rosewood leaflets.
Common differentially metabolites up regulated under both single and combined stress
	Index	Compounds	Class	ST Fold_Change	ST Log2FC	WL Fold_Change	WL Log2FC	SWL Fold_Change	SWL Log2FC
1	pmf0574	Sucralose	Carbohydrates	2.85644	1.51422	3.8789	1.95565	3.94732	1.98087
2	pmf0374	Isorhamnetin 3-O-glucoside	Flavonoid	6785.52	12.7282	5481.81	12.4204	2992.93	11.5473
3	pme3840	Pantothenol	Alcohols	8.56124	3.09782	4.60464	2.20309	47.176	5.55998
4	pmf0295	Skimmin	Phenylpropanoids	2.65489	1.40865	2.74012	1.45424	3.10187	1.63314
5	pme0431	Procyanidin A1	Proanthocyanidins	4615.15	12.1722	8562.96	13.0639	8955.56	13.1286
6	pmb3093	6,7-dihydroxycoumarin 7-O-quinic acid	Phenylpropanoids	2.24383	1.16596	2.87654	1.52434	2.96296	1.56704
7	pme0379	Apigenin	Flavone	3.08159	1.62368	3.6796	1.87955	4.77612	2.25584
8	pme0359	Apigenin 5-O-glucoside	Flavone	3.45681	1.78944	3.1757	1.66707	3.91215	1.96796
9	pme3207	trans,trans-Muconic acid	Organic acids and derivatives	6.28123	2.65105	3.04474	1.60632	14.7182	3.87953
10	pmf0369	Persicoside	Flavonoid	10207.7	13.3174	15222.2	13.8939	12874.1	13.6522
11	pme3276	2'-Hydroxygenistein	Isoflavone	6.97979	2.80318	15.2854	3.93409	7.11847	2.83157
12	pme1730	D-Erythronolactone	Organic acids and derivatives	25555.6	14.6413	4333.33	12.0813	132963	17.0207
13	pme1578	Genistein (4',5,7-Trihydroxyisoflavone)	Isoflavone	3.21311	1.68397	3.82823	1.93668	4.92516	2.30017
14	pme1712	L-Saccharopine	Amino acid and derivatives	8237.04	13.0079	7429.63	12.8591	19148.1	14.2249
15	pma6270	sn-Glycero-3-phosphocholine	Alkaloids	7.16121	2.8402	2.46495	1.30156	13.8435	3.79113
16	pmb0964	iP7G	Nucleotide and derivates	3.18005	1.66905	2.48905	1.3156	14.6229	3.87015
17	pmb2848	3(2'-Chlorophenyl)-7-hydroxy-4-phenylcoumarin	Phenylpropanoids	3.15116	1.65589	2.76931	1.46953	2.02312	1.01658
18	pmb2787	9-KODE	Lipids	3.33032	1.73566	2.41677	1.27308	2.77677	1.47341
Unique differentially metabolites up regulated under combined stress
Unique metabolites up regulated under combined stress
	Index	Compounds	Class	Fold_Change	Log2FC
1	pmf0594	D-(+)-Phenylalanine	Amino acid and derivatives	5.45036	2.44635
2	pmf0471	Apiin	Flavonoid	2.64601	1.40382
3	pme0108	5-Methylcytosine	Nucleotide and derivates	10.9215	3.44909
4	pme3827	3,4-Dihydroxy-DL-phenylalanine	Amino acid and derivatives	4.8125	2.26679
5	pme1806	Chlorogenic acid methyl ester	Organic acids and derivatives	2.05713	1.04063
6	pme0020	L-Phenylalanine	Amino acid and derivatives	4.42597	2.14599
7	pme0062	Cucurbitacin D	Terpene	2.19137	1.13183
8	pme1070	L-(-)-Tyrosine	Amino acid and derivatives	2.97078	1.57084
9	pmf0588	Aspartic acid	Amino acid and derivatives	2.40205	1.26427
10	pmc0274	6-Methylmercaptopurine	Nucleotide and derivates	5.04882	2.33595
11	pme1474	5'-Deoxy-5'-(methylthio)adenosine	Nucleotide and derivates	2.40661	1.267
12	pme2720	Indole-3-carboxaldehyde	Indole derivatives	4.49412	2.16804
13	pme1711	3-Hydroxy-3-methyl butyric acid	Organic acids and derivatives	2.87077	1.52144
14	pme0118	Pyrrole-2-carboxylic acid	Amino acid and derivatives	8.70852	3.12243
15	pme0036	L-Histidine	Amino acid and derivatives	3.45773	1.78982
16	pmb0680	C-hexosyl-apigenin O-p-coumaroylhexoside	Flavone	2.96724	1.56912
17	pmb0449	2-Aminoadipic acid (L-Homoglutamic acid)	Amino acid and derivatives	3.06127	1.61413
18	pmb2940	1-O-beta-D-Glucopyranosyl sinapate	Phenylpropanoids	2.88889	1.53051
19	pmf0098	trans-4-Hydroxycinnamic acid Methyl Ester	Phenylpropanoids	2.26804	1.18145
20	pmb3074	3-O-p-Coumaroyl quinic acid	Organic acids and derivatives	2.77175	1.4708
21	pmf0094	Methyl p-coumarate	Phenylpropanoids	2.43052	1.28127
22	pme0256	Xanthine	Nucleotide and derivates	10.5246	3.3957
23	pme1665	Isovitexin 7-O-glucoside (Saponarin)	Flavonoid	4.52639	2.17836
24	pma6460	5-O-p-Coumaroylquinic acid	Organic acids and derivatives	3.22235	1.68811
25	pmb2978	Apigenin O-hexosyl-O-pentoside	Flavone	2.7479	1.45833
26	pmf0338	Roseoside	Terpene	2.10607	1.07455
27	pme3431	Esculin (6,7-Dihydroxycoumarin-6-glucoside)	Phenylpropanoids	2.26834	1.18164
28	pmb0464	Aspartic acid di-O-glucoside	Amino acid and derivatives	8.93556	3.15956
29	pmb2561	N-Acetylmethionine	Amino acid and derivatives	3.41566	1.77216
30	pme0012	L-Aspartic acid	Amino acid and derivatives	2.43191	1.28209
31	pmf0608	Umbelliferone	Phenylpropanoids	2.24847	1.16895
Unique differentially metabolites up regulated under WL
Unique metabolites up regulated under WL
	Index	Compounds	Class	Fold_Change	Log2FC
1	pmf0112	Maackiain	Flavonoid	3.16863	1.66386
2	pme1646	Pinoresinol	Phenylpropanoids	2.37198	1.24609
3	pme3705	D-glucoronic acid	Others	2.20861	1.14314
4	pmb2791	9-HpOTrE	Lipids	3.70357	1.88892
5	pme0303	Caffeate	Phenylpropanoids	2.261	1.17696
6	pme1436	p-Coumaric acid	Phenylpropanoids	2.19096	1.13156
7	pmb0164	MAG (18:2) isomer1	Lipids	2.90893	1.54049
8	pmb2620	3,4-Dimethoxycinnamic acid	Phenylpropanoids	2.55348	1.35247
9	pmb0161	DGMG (18:2) isomer1	Lipids	3.1384	1.65003
10	pmb0160	MAG (18:3) isomer5	Lipids	2.41935	1.27462
11	pmb0163	DGMG (18:2) isomer3	Lipids	2.33315	1.22228
12	pme3083	2-(Formylamino)benzoic acid	Organic acids and derivatives	2.0678	1.04809
13	pmf0175	2-Decanol	Alcohols	2.20661	1.14183
14	pmf0174	1-Decanol	Alcohols	2.21854	1.14961
15	pmf0095	Methyl ferulate	Phenylpropanoids	2.42642	1.27883
16	pme1502	Kumatakenin	Flavonol	2.07119	1.05046
17	pmb2251	DGMG (18:1)	Lipids	2.3118	1.20901
18	pme2380	A-Ketoglutaric acid	Organic acids and derivatives	10.179	3.34753
19	pme0240	Benzoic acid	Organic acids and derivatives	3.2949	1.72023
20	pme3235	Liquiritigenin	Flavanone	2.87086	1.52148
21	pme3439	Butein	Flavanone	5.26993	2.39778
22	pmb2363	MAG (18:1) isomer1	Lipids	4.44989	2.15377
Unique differentially metabolites up regulated under ST
Unique metabolites up regulated under ST
	Index	Compounds	Class	Fold_Change	Log2FC
1	pme3261	6-Hydroxydaidzein	Isoflavone	2.59852	1.37769
2	pmc0960	LysoPC 20:4	Lipids	2.24296	1.1654
3	pmb0890	MAG (18:2)	Lipids	2.12563	1.08789
4	pmb1626	MGMG (18:2) isomer1	Lipids	2.80085	1.48587
5	pme3251	Glycitein	Isoflavone	7.48968	2.9049
Unique shared differentially metabolites up regulated under ST and WL
	Index	Compounds	Class	ST Fold_Change	ST Log2FC	SWL Fold_Change	SWL Log2FC
1	pmb2855	L-Glutamine O-hexside	Amino acid and derivatives	4.34933	2.12079	8.06522	3.01171
2	pme1572	Orobol (5,7,3',4'-tetrahydroxyisoflavone)	Isoflavone	2.58864	1.37219	2.96671	1.56887
3	pmf0141	2-Phenylethanol	Others	2.51621	1.33125	3.58896	1.84356
4	pme0197	Quercetin 3-O-rutinoside (Rutin)	Flavonol	3.22833	1.69079	6.51472	2.7037
Unique shared differentially metabolites up regulated under ST and SWL
	Index	Compounds	Class	ST Fold_Change	ST Log2FC	SWL Fold_Change	SWL Log2FC
1	pmb0818	Methoxyindoleacetic acid	Indole derivatives	2.76996	1.46986	4.77267	2.2548
2	pmb2795	4-Methoxycinnamic acid	Phenylpropanoids	90.1326	6.49398	176.658	7.46481
3	pmb3088	Trehalose 6-phosphate	Carbohydrates	6211.11	12.6006	16629.6	14.0215
4	pmf0359	Skimmine	Phenylpropanoids	2.48083	1.31082	2.94765	1.55956
5	pme1397	Pelargonidin	Anthocyanins	49926.3	15.6075	54814.8	15.7423
6	pmb0580	Chrysin 5-O-glucoside (Toringin)	Flavone	6140.74	12.5842	7525.93	12.8777
7	pme0195	L-Cysteine	Amino acid and derivatives	174074	17.4093	262222	18.0004
8	pme0050	L-Tryptophan	Amino acid and derivatives	3.24339	1.6975	4.80423	2.26431
Unique shared differentially metabolites up regulated under WL and SWL
	Index	Compounds	Class	WL Fold_Change	WL Log2FC	SWL Fold_Change	SWL Log2FC
1	pmf0113	Vestitol	Flavonoid	9.92282	3.31075	2.18607	1.12834
2	pme0355	Daidzein	Isoflavone	2.39364	1.25921	2.71382	1.44032
3	pmf0070	β-Sitosterol	Sterides	2.90909	1.54057	2.04051	1.02893
4	pme1601	Apigenin 4-O-rhamnoside	Flavone	19.3008	4.27059	7.39555	2.88666
5	pme3215	Isoliquiritigenin	Flavanone	3.18172	1.6698	5.00113	2.32225
6	pme0423	3-Hydroxy-4-methoxycinnamic acid	Phenylpropanoids	2.41621	1.27275	2.07495	1.05308
7	pmb1178	O-Feruloyl 2-hydroxylcoumarin	Phenylpropanoids	5.6472	2.49753	3.92328	1.97206
8	pme0306	Ferulic acid	Phenylpropanoids	2.79383	1.48225	2.06808	1.04829
9	pmb0802	D-Pantothenic acid	Vitamins and derivatives	5081.81	12.3111	12037.4	13.5552
10	pmb1656	MAG (18:3) isomer4	Lipids	2.18464	1.12739	2.16307	1.11308
11	pme2798	7-Methylxanthine	Nucleotide and derivates	2.08784	1.06201	4.42663	2.14621
12	pmf0419	Salicin	Organic acids and derivatives	6.75023	2.75494	7.50771	2.90837
13	pme1094	L-Valine	Amino acid and derivatives	3.2796	1.71352	2.33285	1.22209
14	pme1496	Formononetin (4'-O-methyldaidzein)	Isoflavone	2.83306	1.50236	4.04368	2.01567
15	pme0243	Glutaric acid	Organic acids and derivatives	3.19878	1.67752	2.36917	1.24438
16	pmb2444	MAG (18:3) isomer1	Lipids	2.2721	1.18403	2.22291	1.15245
17	pmb3056	Homovanilloyl quinic acid	Organic acids and derivatives	2.05576	1.03967	2.22291	1.15245
18	pmb0666	6-C-hexosyl-apigenin O-sinapoylhexoside	Flavone	3.66304	1.87304	3.30439	1.72438
19	pmb0423	Hydroxy-methoxycinnamate	Phenylpropanoids	4.78013	2.25705	2.88925	1.5307

## Sheet: S. Table S6
Supplemental Table S6. Related transcripts and their isoforms classified in the module Response to Stress by GO under combined salinity and waterlogging (SWL).
Gene ID	log2FC	pvalue	FDR	regulation	GO classification	KEGG annotations
TRINITY_DN152781_c3_g1	5.69	1.62e-65	2.43e-61	up	GO:0006950,response to stress	--
TRINITY_DN134243_c0_g2	7.16	4.42e-39	6.64e-36	up	GO:0005737,cytoplasm; GO:0005524,ATP binding; GO:0051082,unfolded protein binding; GO:0006457,protein folding; GO:0006950,response to stress	K04079: HSP90A, htpG; molecular chaperone HtpG
TRINITY_DN157296_c1_g3	4.87	5.37e-30	3.17e-27	up	GO:0005737,cytoplasm; GO:0005524,ATP binding; GO:0051082,unfolded protein binding; GO:0006457,protein folding; GO:0006950,response to stress	K04079: HSP90A, htpG; molecular chaperone HtpG
TRINITY_DN134340_c1_g1	4.09	2.32e-28	1.09e-25	up	GO:0005737,cytoplasm; GO:0005524,ATP binding; GO:0051082,unfolded protein binding; GO:0006457,protein folding; GO:0006950,response to stress	K04079: HSP90A, htpG; molecular chaperone HtpG
TRINITY_DN156151_c0_g4	5.04	5.01e-26	1.7e-23	up	GO:0005737,cytoplasm; GO:0005524,ATP binding; GO:0051082,unfolded protein binding; GO:0006457,protein folding; GO:0006950,response to stress	K04079: HSP90A, htpG; molecular chaperone HtpG
TRINITY_DN156018_c1_g2	4	2.36e-20	4.04e-18	up	GO:0005634,nucleus; GO:0005516,calmodulin binding; GO:0003677,DNA binding; GO:0006355,regulation of transcription, DNA-templated; GO:0006950,response to stress; GO:0006351,transcription, DNA-templated	--
TRINITY_DN137071_c0_g1	5.53	6.31e-20	1.05e-17	up	GO:0005829,cytosol; GO:0005739,mitochondrion; GO:0016791,phosphatase activity; GO:0016757,transferase activity, transferring glycosyl groups; GO:0005992,trehalose biosynthetic process; GO:0070413,trehalose metabolism in response to stress	K16055: TPS; trehalose 6-phosphate synthase/phosphatase [EC:2.4.1.15 3.1.3.12]
TRINITY_DN134487_c0_g2	1.12	3.72e-17	4.04e-15	up	GO:0009507,chloroplast; GO:0005524,ATP binding; GO:0002238,response to molecule of fungal origin; GO:0006950,response to stress	--
TRINITY_DN156352_c3_g1	3.92	1.92e-16	1.85e-14	up	GO:0005634,nucleus; GO:0005516,calmodulin binding; GO:0003677,DNA binding; GO:0006355,regulation of transcription, DNA-templated; GO:0006950,response to stress; GO:0006351,transcription, DNA-templated	--
TRINITY_DN130075_c1_g1	2.01	4.06e-15	3.09e-13	up	GO:0005634,nucleus; GO:0005516,calmodulin binding; GO:0003677,DNA binding; GO:0006355,regulation of transcription, DNA-templated; GO:0006950,response to stress; GO:0006351,transcription, DNA-templated	--
TRINITY_DN157750_c7_g2	3.17	9.34e-15	6.64e-13	up	GO:0005737,cytoplasm; GO:0003825,alpha,alpha-trehalose-phosphate synthase (UDP-forming) activity; GO:0004805,trehalose-phosphatase activity; GO:0005992,trehalose biosynthetic process; GO:0070413,trehalose metabolism in response to stress	K16055: TPS; trehalose 6-phosphate synthase/phosphatase [EC:2.4.1.15 3.1.3.12]
TRINITY_DN148510_c0_g1	1.7	6.95e-12	2.86e-10	up	GO:0005634,nucleus; GO:0005516,calmodulin binding; GO:0003677,DNA binding; GO:0006355,regulation of transcription, DNA-templated; GO:0006950,response to stress; GO:0006351,transcription, DNA-templated	--
TRINITY_DN150240_c0_g1	2.43	1.52e-10	4.81e-09	up	GO:0005737,cytoplasm; GO:0016791,phosphatase activity; GO:0016757,transferase activity, transferring glycosyl groups; GO:0005992,trehalose biosynthetic process; GO:0070413,trehalose metabolism in response to stress	K16055: TPS; trehalose 6-phosphate synthase/phosphatase [EC:2.4.1.15 3.1.3.12]
TRINITY_DN157007_c3_g1	2.01	2.88e-10	8.73e-09	up	GO:0005634,nucleus; GO:0005516,calmodulin binding; GO:0003677,DNA binding; GO:0006355,regulation of transcription, DNA-templated; GO:0006950,response to stress; GO:0006351,transcription, DNA-templated	--
TRINITY_DN130864_c2_g1	2.53	1.38e-08	2.93e-07	up	GO:0005737,cytoplasm; GO:0016791,phosphatase activity; GO:0016757,transferase activity, transferring glycosyl groups; GO:0005992,trehalose biosynthetic process; GO:0070413,trehalose metabolism in response to stress	K16055: TPS; trehalose 6-phosphate synthase/phosphatase [EC:2.4.1.15 3.1.3.12]
TRINITY_DN156944_c1_g4	2.26	2.93e-08	5.73e-07	up	GO:0005634,nucleus; GO:0005516,calmodulin binding; GO:0003677,DNA binding; GO:1902478,negative regulation of defense response to bacterium, incompatible interaction; GO:0006355,regulation of transcription, DNA-templated; GO:0006950,response to stress; GO:0006351,transcription, DNA-templated	--
TRINITY_DN146898_c3_g3	2.03	3.9e-08	7.39e-07	up	GO:0005737,cytoplasm; GO:0005634,nucleus; GO:0005524,ATP binding; GO:0004707,MAP kinase activity; GO:0004672,protein kinase activity; GO:0009738,abscisic acid-activated signaling pathway; GO:0010120,camalexin biosynthetic process; GO:0042742,defense response to bacterium; GO:0050832,defense response to fungus; GO:0010229,inflorescence development; GO:0048481,plant ovule development; GO:0009626,pl…	K20536: MPK3; mitogen-activated protein kinase 3 [EC:2.7.11.24]
TRINITY_DN141872_c1_g1	2.3	4.39e-08	8.23e-07	up	GO:0005737,cytoplasm; GO:0016791,phosphatase activity; GO:0016757,transferase activity, transferring glycosyl groups; GO:0005992,trehalose biosynthetic process; GO:0070413,trehalose metabolism in response to stress	K16055: TPS; trehalose 6-phosphate synthase/phosphatase [EC:2.4.1.15 3.1.3.12]
TRINITY_DN150841_c1_g1	3.3	1.85e-07	3e-06	up	GO:0005634,nucleus; GO:0005516,calmodulin binding; GO:0003677,DNA binding; GO:0006355,regulation of transcription, DNA-templated; GO:0006950,response to stress; GO:0006351,transcription, DNA-templated	K21989: TMEM63; calcium permeable stress-gated cation channel
TRINITY_DN147914_c2_g1	1.31	2.29e-07	3.62e-06	up	GO:0005886,plasma membrane; GO:0016208,AMP binding; GO:0006950,response to stress	--
TRINITY_DN156929_c1_g2	1.88	3.27e-07	5e-06	up	GO:0005634,nucleus; GO:0005516,calmodulin binding; GO:0003677,DNA binding; GO:1902478,negative regulation of defense response to bacterium, incompatible interaction; GO:0006355,regulation of transcription, DNA-templated; GO:0006950,response to stress; GO:0006351,transcription, DNA-templated	K21989: TMEM63; calcium permeable stress-gated cation channel
TRINITY_DN128267_c1_g3	3.61	5.6e-07	8.02e-06	up	GO:0005634,nucleus; GO:0005516,calmodulin binding; GO:0003677,DNA binding; GO:0006355,regulation of transcription, DNA-templated; GO:0006950,response to stress; GO:0006351,transcription, DNA-templated	--
TRINITY_DN156790_c0_g1	2.75	7e-07	9.75e-06	up	GO:0006950,response to stress	--
TRINITY_DN134243_c0_g3	5.46	9.62e-07	1.3e-05	up	GO:0005737,cytoplasm; GO:0005524,ATP binding; GO:0051082,unfolded protein binding; GO:0006457,protein folding; GO:0006950,response to stress	K04079: HSP90A, htpG; molecular chaperone HtpG
TRINITY_DN150240_c0_g4	2.33	2.92e-06	3.48e-05	up	GO:0005737,cytoplasm; GO:0016791,phosphatase activity; GO:0016757,transferase activity, transferring glycosyl groups; GO:0005992,trehalose biosynthetic process; GO:0070413,trehalose metabolism in response to stress	K16055: TPS; trehalose 6-phosphate synthase/phosphatase [EC:2.4.1.15 3.1.3.12]
TRINITY_DN130075_c1_g2	1.28	4.29e-06	4.9e-05	up	GO:0005634,nucleus; GO:0005516,calmodulin binding; GO:0003677,DNA binding; GO:0006355,regulation of transcription, DNA-templated; GO:0006950,response to stress; GO:0006351,transcription, DNA-templated	--
TRINITY_DN154022_c1_g2	2.71	6.92e-05	0.000559	up	GO:0005634,nucleus; GO:0005516,calmodulin binding; GO:0003677,DNA binding; GO:0006355,regulation of transcription, DNA-templated; GO:0006950,response to stress; GO:0006351,transcription, DNA-templated	K21989: TMEM63; calcium permeable stress-gated cation channel
TRINITY_DN150531_c2_g1	1.88	0.000483	0.00296	up	GO:0005634,nucleus; GO:0005516,calmodulin binding; GO:0003677,DNA binding; GO:0006355,regulation of transcription, DNA-templated; GO:0006950,response to stress; GO:0006351,transcription, DNA-templated	K21989: TMEM63; calcium permeable stress-gated cation channel
TRINITY_DN121743_c0_g1	3.15	0.000644	0.00376	up	GO:0006950,response to stress	--
TRINITY_DN152936_c6_g2	2.27	0.000673	0.00391	up	GO:0005737,cytoplasm; GO:0003825,alpha,alpha-trehalose-phosphate synthase (UDP-forming) activity; GO:0004805,trehalose-phosphatase activity; GO:0005992,trehalose biosynthetic process; GO:0070413,trehalose metabolism in response to stress	K16055: TPS; trehalose 6-phosphate synthase/phosphatase [EC:2.4.1.15 3.1.3.12]
TRINITY_DN136821_c4_g2	1.65	0.00107	0.00576	up	GO:0005829,cytosol; GO:0016791,phosphatase activity; GO:0016757,transferase activity, transferring glycosyl groups; GO:0005992,trehalose biosynthetic process; GO:0070413,trehalose metabolism in response to stress	K16055: TPS; trehalose 6-phosphate synthase/phosphatase [EC:2.4.1.15 3.1.3.12]
TRINITY_DN150797_c2_g1	1.5	0.00194	0.0095	up	GO:0005634,nucleus; GO:0005516,calmodulin binding; GO:0003677,DNA binding; GO:0006355,regulation of transcription, DNA-templated; GO:0006950,response to stress; GO:0006351,transcription, DNA-templated	K21989: TMEM63; calcium permeable stress-gated cation channel
TRINITY_DN146178_c1_g2	1.9	0.00388	0.0168	up	GO:0005737,cytoplasm; GO:0016791,phosphatase activity; GO:0016757,transferase activity, transferring glycosyl groups; GO:0005992,trehalose biosynthetic process; GO:0070413,trehalose metabolism in response to stress	K16055: TPS; trehalose 6-phosphate synthase/phosphatase [EC:2.4.1.15 3.1.3.12]
TRINITY_DN136821_c4_g1	1.64	0.00553	0.0225	up	GO:0005829,cytosol; GO:0016791,phosphatase activity; GO:0016757,transferase activity, transferring glycosyl groups; GO:0005992,trehalose biosynthetic process; GO:0070413,trehalose metabolism in response to stress	K16055: TPS; trehalose 6-phosphate synthase/phosphatase [EC:2.4.1.15 3.1.3.12]
TRINITY_DN127733_c1_g2	2.24	0.00574	0.0232	up	GO:0006950,response to stress	K22913: FIG4; phosphatidylinositol 3,5-bisphosphate 5-phosphatase [EC:3.1.3.-]
TRINITY_DN141872_c1_g3	2.72	0.00809	0.0308	up	GO:0005737,cytoplasm; GO:0016791,phosphatase activity; GO:0016757,transferase activity, transferring glycosyl groups; GO:0005992,trehalose biosynthetic process; GO:0070413,trehalose metabolism in response to stress	K16055: TPS; trehalose 6-phosphate synthase/phosphatase [EC:2.4.1.15 3.1.3.12]
Supplemental Table 11b: Related transcripts and their isoforms classified in the module Response to Stress by GO under WL
Gene ID	log2FC	pvalue	FDR	regulation	GO classification	KEGG annotations
TRINITY_DN156790_c0_g1	1.95	0.00334	0.0311	up	GO:0006950,response to stress	--
TRINITY_DN152781_c3_g1	2.64	2.79e-10	3.27e-08	up	GO:0006950,response to stress	--
TRINITY_DN146898_c3_g3	2.51	3.08e-05	0.000816	up	GO:0005737,cytoplasm; GO:0005634,nucleus; GO:0005524,ATP binding; GO:0004707,MAP kinase activity; GO:0004672,protein kinase activity; GO:0009738,abscisic acid-activated signaling pathway; GO:0010120,camalexin biosynthetic process; GO:0042742,defense response to bacterium; GO:0050832,defense response to fungus; GO:0010229,inflorescence development; GO:0048481,plant ovule development; GO:0009626,pl…	K20536: MPK3; mitogen-activated protein kinase 3 [EC:2.7.11.24]
TRINITY_DN132122_c1_g1	1.45	0.000252	0.00442	up	GO:0005886,plasma membrane; GO:0016208,AMP binding; GO:0006950,response to stress	--
TRINITY_DN140619_c3_g2	3.62	0.00141	0.0165	up	GO:0005737,cytoplasm; GO:0005634,nucleus; GO:0005524,ATP binding; GO:0004707,MAP kinase activity; GO:0004672,protein kinase activity; GO:0009738,abscisic acid-activated signaling pathway; GO:0010120,camalexin biosynthetic process; GO:0042742,defense response to bacterium; GO:0050832,defense response to fungus; GO:0010229,inflorescence development; GO:0048481,plant ovule development; GO:0009626,pl…	K20536: MPK3; mitogen-activated protein kinase 3 [EC:2.7.11.24]
TRINITY_DN134243_c0_g2	2.29	0.00152	0.0175	up	GO:0005737,cytoplasm; GO:0005524,ATP binding; GO:0051082,unfolded protein binding; GO:0006457,protein folding; GO:0006950,response to stress	K04079: HSP90A, htpG; molecular chaperone HtpG
TRINITY_DN156790_c0_g1	1.95	0.00334	0.0311	up	GO:0006950,response to stress	--
Supplemental Table 11c: Related transcripts and their isoforms classified in the module Response to Stress by GO under ST
Gene ID	log2FC	pvalue	FDR	regulation	GO classification	KEGG annotations
TRINITY_DN152781_c3_g1	3.31	5.66e-30	1.51e-26	up	GO:0006950,response to stress	--
TRINITY_DN134243_c0_g2	5.19	1.35e-14	6.65e-12	up	GO:0005737,cytoplasm; GO:0005524,ATP binding; GO:0051082,unfolded protein binding; GO:0006457,protein folding; GO:0006950,response to stress	K04079: HSP90A, htpG; molecular chaperone HtpG
TRINITY_DN157296_c1_g3	3.2	2.16e-09	3.05e-07	up	GO:0005737,cytoplasm; GO:0005524,ATP binding; GO:0051082,unfolded protein binding; GO:0006457,protein folding; GO:0006950,response to stress	K04079: HSP90A, htpG; molecular chaperone HtpG
TRINITY_DN156151_c0_g4	3.24	3.1e-08	3.28e-06	up	GO:0005737,cytoplasm; GO:0005524,ATP binding; GO:0051082,unfolded protein binding; GO:0006457,protein folding; GO:0006950,response to stress	K04079: HSP90A, htpG; molecular chaperone HtpG
TRINITY_DN137071_c0_g1	2.24	0.000193	0.00538	up	GO:0005829,cytosol; GO:0005739,mitochondrion; GO:0016791,phosphatase activity; GO:0016757,transferase activity, transferring glycosyl groups; GO:0005992,trehalose biosynthetic process; GO:0070413,trehalose metabolism in response to stress	K16055: TPS; trehalose 6-phosphate synthase/phosphatase [EC:2.4.1.15 3.1.3.12]
TRINITY_DN134340_c1_g1	2.71	0.000852	0.0173	up	GO:0005737,cytoplasm; GO:0005524,ATP binding; GO:0051082,unfolded protein binding; GO:0006457,protein folding; GO:0006950,response to stress	K04079: HSP90A, htpG; molecular chaperone HtpG
TRINITY_DN146898_c3_g3	1.06	0.00347	0.0477	up	GO:0005737,cytoplasm; GO:0005634,nucleus; GO:0005524,ATP binding; GO:0004707,MAP kinase activity; GO:0004672,protein kinase activity; GO:0009738,abscisic acid-activated signaling pathway; GO:0010120,camalexin biosynthetic process; GO:0042742,defense response to bacterium; GO:0050832,defense response to fungus; GO:0010229,inflorescence development; GO:0048481,plant ovule development; GO:0009626,pl…	K20536: MPK3; mitogen-activated protein kinase 3 [EC:2.7.11.24]

## Sheet: S. Table S7
Supplemental Table S7. Quantification of stress damage index in fragrant rosewood leaflets.
Score	General symptoms	Chlorotic leaves (%)	Necrotic leaves (%)
0	No visual symptoms; healthy looking plants	0	0
1	Some initial signs of chlorosis	Up to 10	0
2	One necrotic leaf	Up to 20	Up to 10
3	One to two necrotic leaves	Up to 30	Up to 20
4	Two necrotic leaves	Up to 40	Up to 30
5	Two to three necrotic leaves	Up to 50	Up to 40
6	Three necrotic leaves, the whole plant is losing green colour	Up to 60	Up to 50
7	The whole plant is looking unhealthy	Up to 70	Up to 60
8	All the plants are looking very unhealthy with most starting to die	Up to 90	Up to 80
9	Most leaves have died; plant is dry	>90	>90
10	Completely dead plants	100	100

## Sheet: S. Table S8
Supplemental Table S8. Physiological indexes measured during the experiment 1 (preliminary experiment) in fragrant rosewood seedlings under salinity (ST), waterlogging and the combination of salinity and waterlogging (SWL).
Water potentials (available water) in Dalbergia odorifera leaflets were measured using dew point potentiometry which indicates the intensity of single stress (ST or WL) and combined stress (SWL) through time and
Treatment	1 Hour after treatment			24 Hours after treatment			48 Hours after treatment			72 Hours after treatment			96 Hours after treatment			120 Hours after treatment			144 Hours after treatment			168 Hours after treatment
	DWP (MPa)	T°	pF	DWP (MPa)	T°	pF	DWP (MPa)	T°	pF	DWP (MPa)	T°	pF	DWP (MPa)	T°	pF	DWP (MPa)	T°	pF	DWP (MPa)	T°	pF	DWP (MPa)	T°	pF
CT1	-4.55	27.1	4.67	-4.11	27.7	4.63	-3.89	26.2	4.6	-4.98	26.2	4.71	-3.88	28.4	4.6	-4.36	26.8	4.65	-4.33	27.7	4.65	-4.55	28	4.67
CT2	-5.55	26.8	4.76	-4.7	27.4	4.69	-4.48	26.4	4.67	-5.34	26.4	4.74	-4.45	27.4	4.82	-4.55	27.2	4.67	-5.24	27.1	4.73	-4.25	27.9	4.64
CT3	-3.87	27	4.6	-3.58	28.3	4.57	-4.93	26.6	4.71	-4.53	26.6	4.67	-4.32	28.5	4.82	-5.65	27.4	4.77	-4.26	27.3	4.81	-4.87	28.2	4.7
ST1 (100 mM)	-5.37	28	4.74	-4.22	28.5	4.64	-5.86	23.9	4.78	-5.93	29	4.79	-4.76	25.5	4.69	-5.93	28.6	4.79	-6.35	27.4	4.82	-7.44	27.9	4.89
ST2 (100 mM)	-4.11	28	4.65	-4.24	27.6	4.64	-5.09	24.3	4.72	-4.22	28.7	4.64	-6.1	25	4.8	-5.54	28.5	4.76	-6.24	27.8	4.74	-6.9	27.7	4.85
ST3 (100 mM)	-5.1	27.5	4.72	-5.04	27.7	4.72	-5.2	24.9	4.73	-5.08	28.7	4.72	-6.04	25.1	4.8	-5.46	28.9	4.75	-7.21	28.9	4.78	-7.69	27.5	4.9
ST1 (150 mM)	-5.49	27.2	4.75	-5.02	23.6	4.72	-4.7	27.7	4.69	-7.84	26.8	4.91	-5.48	28.3	4.75	-7.77	26.6	4.91	-7.64	23.5	4.9	-7.2	28.1	4.87
ST2 (150 mM)	-5.18	27.8	4.73	-6.76	24.6	4.84	-6.05	28	4.8	-7.39	27.1	4.88	-4.36	28.6	4.65	-7.06	26.7	4.86	-6.12	23.5	4.8	-8.42	28	4.94
ST3 (150 mM)	-5.62	28.8	4.76	-5.47	24.6	4.75	-6.69	27.9	4.84	-6.23	27.3	4.81	-7.89	28.2	4.91	-6.04	26.3	4.92	-7.61	24.3	4.84	-7.15	28.2	4.87
ST1 (200 mM)	-6.06	27.5	4.8	-7.23	28	4.87	-7.19	26	4.87	-7.21	28.4	4.87	-7.66	24.6	5	-7.85	28.6	4.91	-6.08	27.6	4.8	-8.4	28	4.82
ST2 (200 mM)	-4.89	27.5	4.7	-5.22	28	4.73	-5.25	26.4	4.73	-8.93	28.1	4.97	-6.52	25.9	4.83	-6.06	28.4	4.97	-7.45	26.7	4.94	-7.23	28.1	4.73
ST3 (200 mM)	-5.29	27.1	4.74	-7.7	28	4.9	-6.39	26.4	4.82	-7.82	27.3	4.91	-5.52	26.5	4.76	-6.56	29.3	4.76	-8.06	27.5	4.62	-7.96	28.1	4.71
WL1	-5.09	27	4.72	-4.81	28.5	4.6	-4.9	25.6	4.71	-6.02	28.9	4.79	-4.99	28.5	4.71	-5.51	28.7	4.76	-6.95	28.1	4.79	-7.07	27.9	4.8
WL2	-5.28	27.1	4.74	-5.06	27.8	4.72	-6.11	26.4	4.8	-4.73	28.6	4.69	-5.43	28.5	4.75	-6.08	27.5	4.8	-6.4	28	4.82	-6.54	27.9	4.76
WL3	-4.43	27.3	4.66	-4.18	27.8	4.64	-4.83	26.3	4.7	-6.11	28.8	4.8	-5.07	28.5	4.5	-5.13	29.7	4.73	-7.23	28.1	4.73	-6.95	28.1	4.79
SWL1 (100 mM)	-5.09	24.3	4.72	-4.77	28.1	4.69	-5.88	27.8	4.78	-6.34	28.8	4.82	-7.04	27.4	4.86	-7.24	27.7	4.87	-7.34	26.3	4.88	-7.6	26.1	4.9
SWL2 (100 mM)	-5.36	28.8	4.74	-4.76	27.7	4.69	-5.98	27.8	4.79	-6.87	28.7	4.85	-8.41	27.8	4.94	-7.48	27.8	4.75	-8.57	26	4.95	-7.66	26.4	4.9
SWL3 (100 mM)	-4.76	27.5	4.78	-5.2	27.6	4.73	-5.7	27.7	4.77	-6.25	28.8	4.81	-7.39	28.2	4.88	-7.53	27.6	4.89	-8.14	26.4	4.93	-8.81	25.8	5.01
SWL1 (150 mM)	-5.02	28.6	4.72	-5.13	27.7	4.73	-5.93	28.6	4.79	-6.05	27.5	4.08	-6.94	28.4	4.86	-8.33	28.5	4.94	-7.94	25.6	4.89	-9.07	26.5	4.92
SWL2 (150 mM)	-5.06	27.8	4.72	-6.96	27.8	4.86	-5.54	28.5	4.76	-6.96	27.6	4.86	-10.43	28.4	5.03	-9.65	28.4	5	-9.92	24.3	5.01	-8.57	26.1	4.95
SWL3 (150 mM)	-4.25	4.64	28.4	-4.72	27.72	4.69	-5.46	28.9	4.75	-6.96	27.8	4.86	-7.82	28.4	4.91	-6.57	30	4.83	-9.26	24.7	4.98	-9.14	26.8	4.93
SWL1 (200 mM)	-6.22	27.2	4.81	-5.72	24.4	4.59	-11.17	24.7	5.06	-9.15	25.5	4.98	-7.77	25.8	4.91	-9.86	26.1	5.01	-9.93	27.3	4.86	-10.24	27.1	4.82
SWL2 (200 mM)	-5.94	27.2	4.79	-5.76	24.7	4.78	-8.67	24.3	4.95	-6.22	25.2	4.81	-10.56	25.1	5.04	-9.71	25.6	5	-11.71	27.5	5.08	-9.72	26.4	4.74
SWL3 (200 mM)	-5.35	27.2	4.74	-8.48	24.6	4.94	-7.88	23.9	4.88	-7.53	25	4.89	-7.3	25.8	5.02	-7.88	25.9	4.91	-9.54	27.8	4.99	-9.54	26.5	4.81
Survival rates of D. odorifera seedlings under single stress (ST or WL) and combined stress (SWL) after two weeks of treatment
Treatments	Survival rate (%)
CT	100
WL	100
ST1	100
ST2	96
ST3	92
SWL1	72
SWL2	32
SWL3	4

## Sheet: S. Table S9
Supplemental Table S9. Colorimetric assay kit details used during the experiment for biochemical characterization in fragrant rosewood leaflets under single (ST or WL) and combined stress (SWL).
Indexes	Detection instrument	Catalog Number	Size	Volume of extraction	Tissue weight	Absorbance (nm)	Calculations
Hydrogen Peroxide (H2O2) Content	Spectrophotometer	BC3590	50T/48S	1 mL of Extract solution	0.1g	415	The content of H2O2 in tissue (with fresh weight of μmol/g)=∆AT÷(∆A S÷Cs)×Vs÷(Vs÷Vst×W)=∆AT÷∆AS÷W
Peroxidase (POD) Activity	Spectrophotometer	BC0090	50T/48S	1 mL of Extract solution	0.1g	470	POD(U/g fresh weight)＝ΔA×Vrv÷(W× Vsv÷Vs)÷0.01÷T =7133×ΔA÷W
Superoxide Dismutase (SOD) Activity	Spectrophotometer	BC0170	50T/24S	1 mL of Extract solution	0.1g	560	SOD (U/g weight) = [P÷(1-P)×Vrv]÷(W×Vs÷Vsv)×F=11.4×P÷(1-P)÷W×F
Phenylalanine Ammonia-lyase (PAL) Activity Assay Kit	Spectrophotometer	BC0210	50T/48S	1 mL of Extract solution	0.1g	290	PAL(U/g weight)= A×Vrv÷(W×Vs÷V)÷T÷0.1=17.3×A÷W
Polyphenol Oxidase (PPO) Activity	Spectrophotometer	BC0190	50T/24S	1 mL of Extract solution	0.1g	410	PPO (U/g weight)=ΔA÷0.01×VRT÷(W÷VST×VS)÷T =60×ΔA÷W
Glutathione Peroxidase (GSH-Px/GPX) Activity	Spectrophotometer	BC1190	50T/24S	1 mL of Extract solution	0.05g	412	GPX (U/g weight) =ΔAT÷(ΔAS÷CS)×1000×VEV÷(VSV÷VTV×W)÷T=200×ΔAT÷ΔAS÷W
Plant Flavonoids	Spectrophotometer	BC1330	50T/24S	1 mL of 60% ethanol	0.1 g	470	Flavonoid content (mg/g fresh weight) = x × VE ÷ W=x ÷ W
Plant Total Phenol	Spectrophotometer	BC1340	50T/24S	2.5 mL of 60% alcohol	0.1 g	760	Total phenol (mg/g) = x×VE÷W=2.5x÷W
Ascorbic Acid (AsA) Content	Spectrophotometer	BC1230	50T/48S	1 mL of Extract solution	0.1 g	560	SOD (U/g weight) = [P÷(1-P)×Vrv]÷(W×Vs÷Vsv)×F=11.4×P÷(1-P)÷W×F
GSH	Spectrophotometer	BC1170	50T/48S	1 mL reagent	0.1 g	412	GSH (μg/g)=y×VRV÷(VRV÷VSV×W)= y÷W
Plant Proteins Alternative Oxidase (AOX)	Spectrophotometer	JL22749	96T/Kit	1 mL of PBS	0.1 g	450	Standard curve

## Sheet: S. Table S10
Supplemental Table S10.Transcriptional response pattern modes based on the selected modules (Photosystem I, photosystem II, photosynthesis light harvesting, plastoglobule, Polysaccharide catabolic process and carbohydrate transport) related to the photosynthesis processes of GO enrichment classification.
Gene ID	Proteins	WL log2FC	pvalue	ST log2FC	pvalue	SWL log2FC	pvalue	Sharing mode	Specific mode pattern	Sum between ST and WL	SD between SWL and ST	SD between SWL and WL	SD between Sum and SWL
PHOTOSYNTHESIS
Photosystem I
TRINITY_DN131241_c1_g1	psaF; photosystem I subunit III	-1.01	2.76e-05	-1.11	6.63e-08	-1.95	5.36e-08	Common to WL and ST (C2)	Additive	-2.12	0.59397	0.66468	0.120208
TRINITY_DN157916_c3_g1	psaD; photosystem I subunit II	-1.01	2.28e-05	-1.1	1.49e-07	-1.59	1.24e-10	Common to WL and ST (C2)	Neutral	-2.11	0.346482	0.410122	0.367696
TRINITY_DN145360_c0_g1	LHCB1; light-harvesting complex II chlorophyll a/b binding protein 1	-1.7	7.74e-07	-1.89	6.85e-07	-2.99	1.61e-11	Common to WL and ST (C2)	Additive	-3.59	0.777817	0.912168	0.424264
TRINITY_DN145360_c1_g1	LHCB1; light-harvesting complex II chlorophyll a/b binding protein 1	-2.23	1.62e-07	-3.63	1.63e-11	-4.27	1.97e-13	Common to WL and ST (C2)	Dominant	-5.86	0.452548	1.4425	1.1243
TRINITY_DN131769_c2_g1	psaD; photosystem I subunit II	-1.06	1.44e-06	-1.15	7.42e-08	-1.54	6.47e-10	Common to WL and ST (C2)	Neutral	-2.21	0.275772	0.339411	0.473762
TRINITY_DN154421_c2_g2	LHCB2; light-harvesting complex II chlorophyll a/b binding protein 2	0	0	-1.26	2.79e-11	-2.11	1.17e-07	Common to ST (C1)	Synergistic	-1.26	0.601041	1.492	0.601041
TRINITY_DN154421_c2_g1	LHCB2; light-harvesting complex II chlorophyll a/b binding protein 2	0	0	-1.33	1.59e-07	-2.11	1.19e-05	Common to ST (C1)	Synergistic	-1.33	0.551543	1.492	0.551543
TRINITY_DN157495_c0_g3	LHCB5; light-harvesting complex II chlorophyll a/b binding protein 5	0	0	-1.39	3.43e-11	-2.22	5.33e-11	Common to ST (C1)	Synergistic	-1.39	0.586899	1.56978	0.586899
TRINITY_DN157377_c0_g2	LHCB4; light-harvesting complex II chlorophyll a/b binding protein 4	0	0	-1.19	0.000202	-1.75	3.11e-08	Common to ST (C1)	Dominant	-1.19	0.39598	1.23744	0.39598
TRINITY_DN154381_c0_g2	psaL; photosystem I subunit XI	0	0	-1.32	6.81e-06	-1.87	5.9e-10	Common to ST (C1)	Dominant	-1.32	0.388909	1.32229	0.388909
TRINITY_DN157684_c2_g3	LHCB4; light-harvesting complex II chlorophyll a/b binding protein 4	0	0	-1.18	6.8e-05	-1.81	1.3e-07	Common to ST (C1)	Dominant	-1.18	0.445477	1.27986	0.445477
TRINITY_DN136706_c0_g4	LHCB3; light-harvesting complex II chlorophyll a/b binding protein 3	0	0	-1.44	5.59e-21	-2.42	1.38e-13	Common to ST (C1)	Synergistic	-1.44	0.692965	1.7112	0.692965
TRINITY_DN156966_c1_g1	psaF; photosystem I subunit III	0	0	-1.07	5.11e-17	-1.84	1.44e-15	Common to ST (C1)	Synergistic	-1.07	0.544472	1.30108	0.544472
TRINITY_DN136706_c0_g3	LHCB3; light-harvesting complex II chlorophyll a/b binding protein 3	0	0	-1.46	2.39e-08	-2.22	6.21e-11	Common to ST (C1)	Synergistic	-1.46	0.537401	1.56978	0.537401
TRINITY_DN147620_c1_g1	psaH; photosystem I subunit VI	0	0	-1.04	1.06e-11	-1.62	1.49e-07	Common to ST (C1)	Dominant	-1.04	0.410122	1.14551	0.410122
TRINITY_DN149899_c1_g2	psaL; photosystem I subunit XI	0	0	-1.44	0.00173	-1.73	2.01e-05	Common to ST (C1)	Dominant	-1.44	0.205061	1.22329	0.205061
TRINITY_DN157860_c2_g1	psaN; photosystem I subunit PsaN	0	0	-1.61	5.7e-05	-2.53	7.64e-17	Common to ST (C1)	Synergistic	-1.61	0.650538	1.78898	0.650538
TRINITY_DN150280_c0_g2	LHCA4; light-harvesting complex I chlorophyll a/b binding protein 4	0	0	-1.03	1.92e-15	-1.59	1.65e-15	Common to ST (C1)	Dominant	-1.03	0.39598	1.1243	0.39598
TRINITY_DN154220_c1_g1	psaO; photosystem I subunit PsaO	0	0	-1.36	6.32e-19	-2.03	2.17e-11	Common to ST (C1)	Dominant	-1.36	0.473762	1.43543	0.473762
TRINITY_DN143750_c0_g4	psaO; photosystem I subunit PsaO	0	0	-1.38	5.19e-21	-2	6.68e-12	Common to ST (C1)	Dominant	-1.38	0.438406	1.41421	0.438406
TRINITY_DN149798_c0_g5	LHCA4; light-harvesting complex I chlorophyll a/b binding protein 4	0	0	-1.02	1.77e-06	-1.57	1.9e-09	Common to ST (C1)	Dominant	-1.02	0.388909	1.11016	0.388909
TRINITY_DN157983_c3_g2	LHCB3; light-harvesting complex II chlorophyll a/b binding protein 3	0	0	-1.25	2.75e-08	-2.28	3.59e-08	Common to ST (C1)	Synergistic	-1.25	0.72832	1.6122	0.72832
TRINITY_DN136034_c5_g1	LHCB2; light-harvesting complex II chlorophyll a/b binding protein 2	0	0	-1.24	1.09e-05	-1.93	5.39e-05	Common to ST (C1)	Dominant	-1.24	0.487904	1.36472	0.487904
TRINITY_DN157141_c2_g2	psaF; photosystem I subunit III	0	0	-1.08	2.55e-11	-1.78	2.97e-11	Common to ST (C1)	Dominant	-1.08	0.494975	1.25865	0.494975
TRINITY_DN154140_c2_g1	psaN; photosystem I subunit PsaN	0	0	-1.59	4.07e-06	-2.54	3.16e-14	Common to ST (C1)	Synergistic	-1.59	0.671751	1.79605	0.671751
TRINITY_DN141587_c3_g2	LHCB1; light-harvesting complex II chlorophyll a/b binding protein 1	-1	0.00118	0	0	-1.54	2.72e-06	Common to WL (C1)	Dominant	-1	1.08894	0.381838	0.381838
TRINITY_DN153907_c4_g1	LHCA2; light-harvesting complex I chlorophyll a/b binding protein 2	-2.14	2.47e-33	0	0	-2.26	4.47e-10	Common to WL (C1)	Dominant	-2.14	1.59806	0.0848528	0.0848528
TRINITY_DN133399_c3_g1	LHCB1; light-harvesting complex II chlorophyll a/b binding protein 1	-1.18	1.02e-05	0	0	-1.38	2.39e-05	Common to WL (C1)	Dominant	-1.18	0.975807	0.141421	0.141421
TRINITY_DN140554_c1_g2	LHCA2; light-harvesting complex I chlorophyll a/b binding protein 2	-2.25	6.12e-06	0	0	-1.64	4.24e-05	Common to WL (C1)	Dominant	-2.25	1.15966	0.431335	0.431335
TRINITY_DN140078_c1_g2	LHCB1; light-harvesting complex II chlorophyll a/b binding protein 1	-1.08	0.000141	0	0	-1.68	3.02e-09	Common to WL (C1)	Dominant	-1.08	1.18794	0.424264	0.424264
TRINITY_DN157825_c1_g1	LHCB1; light-harvesting complex II chlorophyll a/b binding protein 1	0	0	0	0	-1.54	8.56e-11	Uncommon to WL and ST (C0)	Synergistic	0	1.08894	1.08894	1.08894
TRINITY_DN126683_c0_g2	LHCA2; light-harvesting complex I chlorophyll a/b binding protein 2	0	0	0	0	-1.45	8.67e-12	Uncommon to WL and ST (C0)	Synergistic	0	1.0253	1.0253	1.0253
TRINITY_DN157550_c1_g1	LHCA1; light-harvesting complex I chlorophyll a/b binding protein 1	0	0	0	0	-1.69	2.76e-12	Uncommon to WL and ST (C0)	Synergistic	0	1.19501	1.19501	1.19501
TRINITY_DN125234_c0_g1	LHCA2; light-harvesting complex I chlorophyll a/b binding protein 2	0	0	0	0	-1.5	1.55e-07	Uncommon to WL and ST (C0)	Synergistic	0	1.06066	1.06066	1.06066
TRINITY_DN153739_c0_g1	LHCA3; light-harvesting complex I chlorophyll a/b binding protein 3	0	0	0	0	-1.66	1.34e-10	Uncommon to WL and ST (C0)	Synergistic	0	1.1738	1.1738	1.1738
TRINITY_DN149359_c2_g1	LHCA3; light-harvesting complex I chlorophyll a/b binding protein 3	0	0	0	0	-1.66	1.06e-09	Uncommon to WL and ST (C0)	Synergistic	0	1.1738	1.1738	1.1738
TRINITY_DN134720_c0_g1	psaA; photosystem I P700 chlorophyll a apoprotein A1	0	0	0	0	-1.64	0.00181	Uncommon to WL and ST (C0)	Synergistic	0	1.15966	1.15966	1.15966
TRINITY_DN134957_c4_g1	LHCB1; light-harvesting complex II chlorophyll a/b binding protein 1	0	0	0	0	-2.35	0.000309	Uncommon to WL and ST (C0)	Synergistic	0	1.6617	1.6617	1.6617
TRINITY_DN128375_c0_g1	psaK; photosystem I subunit X	0	0	0	0	-2.12	1.15e-09	Uncommon to WL and ST (C0)	Synergistic	0	1.49907	1.49907	1.49907
TRINITY_DN149798_c0_g6	LHCA4; light-harvesting complex I chlorophyll a/b binding protein 4	0	0	0	0	-1.59	1.17e-10	Uncommon to WL and ST (C0)	Synergistic	0	1.1243	1.1243	1.1243
TRINITY_DN152318_c1_g1	psaH; photosystem I subunit VI	0	0	0	0	-1.34	1.49e-08	Uncommon to WL and ST (C0)	Synergistic	0	0.947523	0.947523	0.947523
TRINITY_DN140361_c4_g2	psaD; photosystem I subunit II	0	0	0	0	-1.01	0.00294	Uncommon to WL and ST (C0)	Synergistic	0	0.714178	0.714178	0.714178
TRINITY_DN154790_c2_g1	LHCA1; light-harvesting complex I chlorophyll a/b binding protein 1	0	0	0	0	-1.72	3.89e-11	Uncommon to WL and ST (C0)	Synergistic	0	1.21622	1.21622	1.21622
TRINITY_DN157729_c1_g2	LHCA2; light-harvesting complex I chlorophyll a/b binding protein 2	0	0	0	0	-1.46	3.91e-08	Uncommon to WL and ST (C0)	Synergistic	0	1.03238	1.03238	1.03238
TRINITY_DN156298_c0_g2	LHCA2; light-harvesting complex I chlorophyll a/b binding protein 2	0	0	0	0	-1.35	7.67e-08	Uncommon to WL and ST (C0)	Synergistic	0	0.954594	0.954594	0.954594
TRINITY_DN133924_c1_g1	LHCB4; light-harvesting complex II chlorophyll a/b binding protein 4	0	0	0	0	-1.87	0.000885	Uncommon to WL and ST (C0)	Synergistic	0	1.32229	1.32229	1.32229
TRINITY_DN147635_c0_g2	LHCB1; light-harvesting complex II chlorophyll a/b binding protein 1	0	0	0	0	-2	0.00728	Uncommon to WL and ST (C0)	Synergistic	0	1.41421	1.41421	1.41421
TRINITY_DN154790_c3_g1	LHCA1; light-harvesting complex I chlorophyll a/b binding protein 1	0	0	0	0	-1.78	2e-10	Uncommon to WL and ST (C0)	Synergistic	0	1.25865	1.25865	1.25865
TRINITY_DN149798_c0_g1	LHCA4; light-harvesting complex I chlorophyll a/b binding protein 4	0	0	0	0	-1.44	4.44e-09	Uncommon to WL and ST (C0)	Synergistic	0	1.01823	1.01823	1.01823
Photosystem II
TRINITY_DN153749_c0_g1	Photosystem II 5 kDa protein	-1.25	0.000786	-1.39	2.6e-06	-2.62	5.52e-06	Common to WL and ST (C2)	Additive	-2.64	0.869741	0.968736	0.0141421
TRINITY_DN145360_c0_g1	LHCB1; light-harvesting complex II chlorophyll a/b binding protein 1	-1.7	7.74e-07	-1.89	6.85e-07	-2.99	1.61e-11	Common to WL and ST (C2)	Additive	-3.59	0.777817	0.912168	0.424264
TRINITY_DN145360_c1_g1	LHCB1; light-harvesting complex II chlorophyll a/b binding protein 1	-2.23	1.62e-07	-3.63	1.63e-11	-4.27	1.97e-13	Common to WL and ST (C2)	Dominant	-5.86	0.452548	1.4425	1.1243
TRINITY_DN154421_c2_g2	light-harvesting complex II chlorophyll a/b binding protein 2	0	0	-1.26	2.79e-11	-2.11	1.17e-07	Common to ST (C1)	Synergistic	-1.26	0.601041	1.492	0.601041
TRINITY_DN154421_c2_g1	LHCB2; light-harvesting complex II chlorophyll a/b binding protein 2	0	0	-1.33	1.59e-07	-2.11	1.19e-05	Common to ST (C1)	Synergistic	-1.33	0.551543	1.492	0.551543
TRINITY_DN157495_c0_g3	LHCB5; light-harvesting complex II chlorophyll a/b binding protein 5	0	0	-1.39	3.43e-11	-2.22	5.33e-11	Common to ST (C1)	Synergistic	-1.39	0.586899	1.56978	0.586899
TRINITY_DN157793_c1_g1	psbQ; photosystem II oxygen-evolving enhancer protein 3	0	0	-1.57	4.38e-07	-1.85	3.62e-09	Common to ST (C1)	Dominant	-1.57	0.19799	1.30815	0.19799
TRINITY_DN157377_c0_g2	LHCB4; light-harvesting complex II chlorophyll a/b binding protein 4	0	0	-1.19	0.000202	-1.75	3.11e-08	Common to ST (C1)	Dominant	-1.19	0.39598	1.23744	0.39598
TRINITY_DN157684_c2_g3	LHCB4; light-harvesting complex II chlorophyll a/b binding protein 4	0	0	-1.18	6.8e-05	-1.81	1.3e-07	Common to ST (C1)	Dominant	-1.18	0.445477	1.27986	0.445477
TRINITY_DN136315_c0_g1	psbQ; photosystem II oxygen-evolving enhancer protein 3	0	0	-1.59	2.83e-08	-1.96	7.44e-13	Common to ST (C1)	Dominant	-1.59	0.26163	1.38593	0.26163
TRINITY_DN136706_c0_g4	LHCB3; light-harvesting complex II chlorophyll a/b binding protein 3	0	0	-1.44	5.59e-21	-2.42	1.38e-13	Common to ST (C1)	Synergistic	-1.44	0.692965	1.7112	0.692965
TRINITY_DN136706_c0_g3	light-harvesting complex II chlorophyll a/b binding protein 3	0	0	-1.46	2.39e-08	-2.22	6.21e-11	Common to ST (C1)	Synergistic	-1.46	0.537401	1.56978	0.537401
TRINITY_DN157901_c2_g1	LHCB6; light-harvesting complex II chlorophyll a/b binding protein 6	0	0	-1.08	2.51e-05	-1.74	6.13e-09	Common to ST (C1)	Dominant	-1.08	0.46669	1.23037	0.46669
TRINITY_DN150280_c0_g2	LHCA4; light-harvesting complex I chlorophyll a/b binding protein 4	0	0	-1.03	1.92e-15	-1.59	1.65e-15	Common to ST (C1)	Dominant	-1.03	0.39598	1.1243	0.39598
TRINITY_DN149798_c0_g5	light-harvesting complex I chlorophyll a/b binding protein 4	0	0	-1.02	1.77e-06	-1.57	1.9e-09	Common to ST (C1)	Dominant	-1.02	0.388909	1.11016	0.388909
TRINITY_DN146147_c0_g1	LHCB6; light-harvesting complex II chlorophyll a/b binding protein 6	0	0	-1.59	3.03e-05	-1.86	0.0123	Common to ST (C1)	Dominant	-1.59	0.190919	1.31522	0.190919
TRINITY_DN157983_c3_g2	LHCB3; light-harvesting complex II chlorophyll a/b binding protein 3	0	0	-1.25	2.75e-08	-2.28	3.59e-08	Common to ST (C1)	Synergistic	-1.25	0.72832	1.6122	0.72832
TRINITY_DN136034_c5_g1	LHCB2; light-harvesting complex II chlorophyll a/b binding protein 2	0	0	-1.24	1.09e-05	-1.93	5.39e-05	Common to ST (C1)	Dominant	-1.24	0.487904	1.36472	0.487904
TRINITY_DN157829_c1_g2	LHCB6; light-harvesting complex II chlorophyll a/b binding protein 6	0	0	-1.4	6.09e-06	-1.81	7.7e-07	Common to ST (C1)	Dominant	-1.4	0.289914	1.27986	0.289914
TRINITY_DN146147_c1_g1	LHCB6; light-harvesting complex II chlorophyll a/b binding protein 6	0	0	-1.53	0.000334	-1.76	0.00251	Common to ST (C1)	Dominant	-1.53	0.162635	1.24451	0.162635
TRINITY_DN141587_c3_g2	LHCB1; light-harvesting complex II chlorophyll a/b binding protein 1	-1	0.00118	0	0	-1.54	2.72e-06	Common to WL (C1)	Dominant	-1	1.08894	0.381838	0.381838
TRINITY_DN147529_c2_g2	psb28; photosystem II 13kDa protein	-1.32	8.54e-09	0	0	-1.7	5.3e-12	Common to WL (C1)	Dominant	-1.32	1.20208	0.268701	0.268701
TRINITY_DN133399_c3_g1	LHCB1; light-harvesting complex II chlorophyll a/b binding protein 1	-1.18	1.02e-05	0	0	-1.38	2.39e-05	Common to WL (C1)	Dominant	-1.18	0.975807	0.141421	0.141421
TRINITY_DN140078_c1_g2	LHCB1; light-harvesting complex II chlorophyll a/b binding protein 1	-1.08	0.000141	0	0	-1.68	3.02e-09	Common to WL (C1)	Dominant	-1.08	1.18794	0.424264	0.424264
TRINITY_DN157825_c1_g1	LHCB1; light-harvesting complex II chlorophyll a/b binding protein 1	0	0	0	0	-1.54	8.56e-11	Uncommon to WL and ST (C0)	Synergistic	0	1.08894	1.08894	1.08894
TRINITY_DN145112_c3_g1	psbO; photosystem II oxygen-evolving enhancer protein 1	0	0	0	0	-1.21	1.6e-08	Uncommon to WL and ST (C0)	Synergistic	0	0.855599	0.855599	0.855599
TRINITY_DN153404_c0_g4	psbO; photosystem II oxygen-evolving enhancer protein 1	0	0	0	0	-1.83	8.24e-12	Uncommon to WL and ST (C0)	Synergistic	0	1.29401	1.29401	1.29401
TRINITY_DN126683_c0_g2	LHCA2; light-harvesting complex I chlorophyll a/b binding protein 2	0	0	0	0	-1.45	8.67e-12	Uncommon to WL and ST (C0)	Synergistic	0	1.0253	1.0253	1.0253
TRINITY_DN143298_c0_g1	PNSL1_ARATH Photosynthetic NDH subunit of lumenal location 1, chloroplastic	0	0	0	0	-1.17	1.84e-07	Uncommon to WL and ST (C0)	Synergistic	0	0.827315	0.827315	0.827315
TRINITY_DN153404_c0_g2	psbO; photosystem II oxygen-evolving enhancer protein 1	0	0	0	0	-1.69	8.83e-12	Uncommon to WL and ST (C0)	Synergistic	0	1.19501	1.19501	1.19501
TRINITY_DN146372_c1_g1	psbB; photosystem II CP47 chlorophyll apoprotein	0	0	0	0	-1.22	0.000117	Uncommon to WL and ST (C0)	Synergistic	0	0.86267	0.86267	0.86267
TRINITY_DN142957_c0_g3	psbR; photosystem II 10kDa protein	0	0	0	0	-1.05	0.0004	Uncommon to WL and ST (C0)	Synergistic	0	0.742462	0.742462	0.742462
TRINITY_DN125234_c0_g1	LHCA2; light-harvesting complex I chlorophyll a/b binding protein 2	0	0	0	0	-1.5	1.55e-07	Uncommon to WL and ST (C0)	Synergistic	0	1.06066	1.06066	1.06066
TRINITY_DN144273_c0_g1	PPD3_ARATH PsbP domain-containing protein 3, chloroplastic	0	0	0	0	-2.06	0.000654	Uncommon to WL and ST (C0)	Synergistic	0	1.45664	1.45664	1.45664
TRINITY_DN153739_c0_g1	LHCA3; light-harvesting complex I chlorophyll a/b binding protein 3	0	0	0	0	-1.66	1.34e-10	Uncommon to WL and ST (C0)	Synergistic	0	1.1738	1.1738	1.1738
TRINITY_DN149713_c3_g2	psbW; photosystem II PsbW protein	0	0	0	0	-1.71	3.92e-08	Uncommon to WL and ST (C0)	Synergistic	0	1.20915	1.20915	1.20915
TRINITY_DN149359_c2_g1	LHCA3; light-harvesting complex I chlorophyll a/b binding protein 3	0	0	0	0	-1.66	1.06e-09	Uncommon to WL and ST (C0)	Synergistic	0	1.1738	1.1738	1.1738
TRINITY_DN157664_c3_g1	psbO; photosystem II oxygen-evolving enhancer protein 1	0	0	0	0	-1.83	3.36e-09	Uncommon to WL and ST (C0)	Synergistic	0	1.29401	1.29401	1.29401
TRINITY_DN157519_c2_g2	MET1_ARATH Protein MET1, chloroplastic	0	0	0	0	-1.45	2.56e-22	Uncommon to WL and ST (C0)	Synergistic	0	1.0253	1.0253	1.0253
TRINITY_DN134957_c4_g1	LHCB1; light-harvesting complex II chlorophyll a/b binding protein 1	0	0	0	0	-2.35	0.000309	Uncommon to WL and ST (C0)	Synergistic	0	1.6617	1.6617	1.6617
TRINITY_DN126001_c0_g2	psbQ; photosystem II oxygen-evolving enhancer protein 3	0	0	0	0	-1.52	7.42e-08	Uncommon to WL and ST (C0)	Synergistic	0	1.0748	1.0748	1.0748
TRINITY_DN157784_c2_g2	psbY; photosystem II PsbY protein	0	0	0	0	-1.46	9.13e-10	Uncommon to WL and ST (C0)	Synergistic	0	1.03238	1.03238	1.03238
TRINITY_DN157790_c3_g1	psbW; photosystem II PsbW protein	0	0	0	0	-1.43	4.85e-09	Uncommon to WL and ST (C0)	Synergistic	0	1.01116	1.01116	1.01116
TRINITY_DN149048_c1_g1	psbA; photosystem II P680 reaction center D1 protein [EC:1.10.3.9]	0	0	0	0	-1.25	0.00016	Uncommon to WL and ST (C0)	Synergistic	0	0.883883	0.883883	0.883883
TRINITY_DN145196_c0_g4	psbQ; photosystem II oxygen-evolving enhancer protein 3	0	0	0	0	-1.16	5.74e-08	Uncommon to WL and ST (C0)	Synergistic	0	0.820244	0.820244	0.820244
TRINITY_DN150451_c1_g1	SOQ1_ARATH Protein SUPPRESSOR OF QUENCHING 1, chloroplastic	0	0	0	0	-2.94	7.34e-11	Uncommon to WL and ST (C0)	Synergistic	0	2.07889	2.07889	2.07889
TRINITY_DN149798_c0_g6	LHCA4; light-harvesting complex I chlorophyll a/b binding protein 4	0	0	0	0	-1.59	1.17e-10	Uncommon to WL and ST (C0)	Synergistic	0	1.1243	1.1243	1.1243
TRINITY_DN128759_c2_g1	psbS; photosystem II 22kDa protein	0	0	0	0	-1.91	4.64e-09	Uncommon to WL and ST (C0)	Synergistic	0	1.35057	1.35057	1.35057
TRINITY_DN130356_c0_g1	psbS; photosystem II 22kDa protein	0	0	0	0	-1.73	2.93e-08	Uncommon to WL and ST (C0)	Synergistic	0	1.22329	1.22329	1.22329
TRINITY_DN145196_c0_g1	psbQ; photosystem II oxygen-evolving enhancer protein 3	0	0	0	0	-1.06	1.31e-09	Uncommon to WL and ST (C0)	Synergistic	0	0.749533	0.749533	0.749533
TRINITY_DN130356_c0_g5	psbS; photosystem II 22kDa protein	0	0	0	0	-1.77	2.37e-08	Uncommon to WL and ST (C0)	Synergistic	0	1.25158	1.25158	1.25158
TRINITY_DN138974_c2_g2	psbD; photosystem II P680 reaction center D2 protein [EC:1.10.3.9]	0	0	0	0	-1.46	6.67e-05	Uncommon to WL and ST (C0)	Synergistic	0	1.03238	1.03238	1.03238
TRINITY_DN157729_c1_g2	LHCA2; light-harvesting complex I chlorophyll a/b binding protein 2	0	0	0	0	-1.46	3.91e-08	Uncommon to WL and ST (C0)	Synergistic	0	1.03238	1.03238	1.03238
TRINITY_DN145112_c2_g1	psbO; photosystem II oxygen-evolving enhancer protein.; 1	0	0	0	0	-1.4	1.95e-11	Uncommon to WL and ST (C0)	Synergistic	0	0.989949	0.989949	0.989949
TRINITY_DN156298_c0_g2	LHCA2; light-harvesting complex I chlorophyll a/b binding protein 2	0	0	0	0	-1.35	7.67e-08	Uncommon to WL and ST (C0)	Synergistic	0	0.954594	0.954594	0.954594
TRINITY_DN153827_c1_g1	psbP; photosystem II oxygen-evolving enhancer protein 2	0	0	0	0	-1.4	1.46e-08	Uncommon to WL and ST (C0)	Synergistic	0	0.989949	0.989949	0.989949
TRINITY_DN137215_c1_g2	psbP; photosystem II oxygen-evolving enhancer protein 2	0	0	0	0	-1.66	0.0112	Uncommon to WL and ST (C0)	Synergistic	0	1.1738	1.1738	1.1738
TRINITY_DN153390_c3_g2	PPD6_ARATH PsbP domain-containing protein 6, chloroplastic	0	0	0	0	-1.72	7.68e-06	Uncommon to WL and ST (C0)	Synergistic	0	1.21622	1.21622	1.21622
TRINITY_DN144903_c0_g1	psbP; photosystem II oxygen-evolving enhancer protein 2	0	0	0	0	-1.36	1.69e-08	Uncommon to WL and ST (C0)	Synergistic	0	0.961665	0.961665	0.961665
TRINITY_DN128643_c0_g1	psbS; photosystem II 22kDa protein	0	0	0	0	-1.87	1.86e-09	Uncommon to WL and ST (C0)	Synergistic	0	1.32229	1.32229	1.32229
TRINITY_DN152701_c0_g2	psbY; photosystem II PsbY protein	0	0	0	0	-1.55	7e-07	Uncommon to WL and ST (C0)	Synergistic	0	1.09602	1.09602	1.09602
TRINITY_DN133924_c1_g1	LHCB4; light-harvesting complex II chlorophyll a/b binding protein 4	0	0	0	0	-1.87	0.000885	Uncommon to WL and ST (C0)	Synergistic	0	1.32229	1.32229	1.32229
TRINITY_DN147635_c0_g2	LHCB1; light-harvesting complex II chlorophyll a/b binding protein 1	0	0	0	0	-2	0.00728	Uncommon to WL and ST (C0)	Synergistic	0	1.41421	1.41421	1.41421
TRINITY_DN128643_c0_g4	psbS; photosystem II 22kDa protein	0	0	0	0	-1.74	7.36e-08	Uncommon to WL and ST (C0)	Synergistic	0	1.23037	1.23037	1.23037
Photosynthesis light harvesting
TRINITY_DN145360_c0_g1	LHCB1; light-harvesting complex II chlorophyll a/b binding protein 1	-1.7	7.74e-07	-1.89	6.85e-07	-2.99	1.61e-11	Common to WL and ST (C2)	Additive	-3.59	0.777817	0.912168	0.424264
TRINITY_DN145360_c1_g1	LHCB1; light-harvesting complex II chlorophyll a/b binding protein 1	-2.23	1.62e-07	-3.63	1.63e-11	-4.27	1.97e-13	Common to WL and ST (C2)	Dominant	-5.86	0.452548	1.4425	1.1243
TRINITY_DN154421_c2_g2	LHCB2; light-harvesting complex II chlorophyll a/b binding protein 2	0	0	-1.26	2.79e-11	-2.11	1.17e-07	Common to ST (C1)	Synergistic	-1.26	0.601041	1.492	0.601041
TRINITY_DN154421_c2_g1	LHCB2; light-harvesting complex II chlorophyll a/b binding protein 2	0	0	-1.33	1.59e-07	-2.11	1.19e-05	Common to ST (C1)	Synergistic	-1.33	0.551543	1.492	0.551543
TRINITY_DN157495_c0_g3	LHCB5; light-harvesting complex II chlorophyll a/b binding protein 5	0	0	-1.39	3.43e-11	-2.22	5.33e-11	Common to ST (C1)	Synergistic	-1.39	0.586899	1.56978	0.586899
TRINITY_DN157377_c0_g2	LHCB4; light-harvesting complex II chlorophyll a/b binding protein 4	0	0	-1.19	0.000202	-1.75	3.11e-08	Common to ST (C1)	Dominant	-1.19	0.39598	1.23744	0.39598
TRINITY_DN157684_c2_g3	LHCB4; light-harvesting complex II chlorophyll a/b binding protein 4	0	0	-1.18	6.8e-05	-1.81	1.3e-07	Common to ST (C1)	Dominant	-1.18	0.445477	1.27986	0.445477
TRINITY_DN136706_c0_g4	LHCB3; light-harvesting complex II chlorophyll a/b binding protein 3	0	0	-1.44	5.59e-21	-2.42	1.38e-13	Common to ST (C1)	Synergistic	-1.44	0.692965	1.7112	0.692965
TRINITY_DN136706_c0_g3	LHCB3; light-harvesting complex II chlorophyll a/b binding protein 3	0	0	-1.46	2.39e-08	-2.22	6.21e-11	Common to ST (C1)	Synergistic	-1.46	0.537401	1.56978	0.537401
TRINITY_DN157901_c2_g1	LHCB6; light-harvesting complex II chlorophyll a/b binding protein 6	0	0	-1.08	2.51e-05	-1.74	6.13e-09	Common to ST (C1)	Dominant	-1.08	0.46669	1.23037	0.46669
TRINITY_DN150280_c0_g2	LHCA4; light-harvesting complex I chlorophyll a/b binding protein 4	0	0	-1.03	1.92e-15	-1.59	1.65e-15	Common to ST (C1)	Dominant	-1.03	0.39598	1.1243	0.39598
TRINITY_DN154220_c1_g1	psaO; photosystem I subunit PsaO	0	0	-1.36	6.32e-19	-2.03	2.17e-11	Common to ST (C1)	Dominant	-1.36	0.473762	1.43543	0.473762
TRINITY_DN143750_c0_g4	psaO; photosystem I subunit PsaO	0	0	-1.38	5.19e-21	-2	6.68e-12	Common to ST (C1)	Dominant	-1.38	0.438406	1.41421	0.438406
TRINITY_DN149798_c0_g5	LHCA4; light-harvesting complex I chlorophyll a/b binding protein 4	0	0	-1.02	1.77e-06	-1.57	1.9e-09	Common to ST (C1)	Dominant	-1.02	0.388909	1.11016	0.388909
TRINITY_DN146147_c0_g1	LHCB6; light-harvesting complex II chlorophyll a/b binding protein 6	0	0	-1.59	3.03e-05	-1.86	0.0123	Common to ST (C1)	Dominant	-1.59	0.190919	1.31522	0.190919
TRINITY_DN157983_c3_g2	LHCB3; light-harvesting complex II chlorophyll a/b binding protein 3	0	0	-1.25	2.75e-08	-2.28	3.59e-08	Common to ST (C1)	Synergistic	-1.25	0.72832	1.6122	0.72832
TRINITY_DN136034_c5_g1	LHCB2; light-harvesting complex II chlorophyll a/b binding protein 2	0	0	-1.24	1.09e-05	-1.93	5.39e-05	Common to ST (C1)	Dominant	-1.24	0.487904	1.36472	0.487904
TRINITY_DN157829_c1_g2	LHCB6; light-harvesting complex II chlorophyll a/b binding protein 6	0	0	-1.4	6.09e-06	-1.81	7.7e-07	Common to ST (C1)	Dominant	-1.4	0.289914	1.27986	0.289914
TRINITY_DN137454_c0_g1	ftsH, hflB; cell division protease FtsH [EC:3.4.24.-]	0	0	3.03	8.5e-06	2.1	9.69e-05	Common to ST (C1)	Minor	3.03	0.657609	1.48492	0.657609
TRINITY_DN146147_c1_g1	LHCB6; light-harvesting complex II chlorophyll a/b binding protein 6	0	0	-1.53	0.000334	-1.76	0.00251	Common to ST (C1)	Dominant	-1.53	0.162635	1.24451	0.162635
TRINITY_DN139822_c0_g3	U603_ARATH Thylakoid lumen 18.3 kDa protein	-1.17	2.94e-13	0	0	-1.75	4.3e-15	Common to WL (C1)	Dominant	-1.17	1.23744	0.410122	0.410122
TRINITY_DN153907_c4_g1	LHCA2; light-harvesting complex I chlorophyll a/b binding protein 2	-2.14	2.47e-33	0	0	-2.26	4.47e-10	Common to WL (C1)	Dominant	-2.14	1.59806	0.0848528	0.0848528
TRINITY_DN140554_c1_g2	LHCA2; light-harvesting complex I chlorophyll a/b binding protein 2	-2.25	6.12e-06	0	0	-1.64	4.24e-05	Common to WL (C1)	Dominant	-2.25	1.15966	0.431335	0.431335
TRINITY_DN140078_c1_g2	LHCB1; light-harvesting complex II chlorophyll a/b binding protein 1	-1.08	0.000141	0	0	-1.68	3.02e-09	Common to WL (C1)	Dominant	-1.08	1.18794	0.424264	0.424264
TRINITY_DN141587_c3_g2	LHCB1; light-harvesting complex II chlorophyll a/b binding protein 1	-1	0.00118	0	0	-1.54	2.72e-06	Common to WL (C1)	Dominant	-1	1.08894	0.381838	0.381838
TRINITY_DN133399_c3_g1	LHCB1; light-harvesting complex II chlorophyll a/b binding protein 1	-1.18	1.02e-05	0	0	-1.38	2.39e-05	Common to WL (C1)	Dominant	-1.18	0.975807	0.141421	0.141421
TRINITY_DN152971_c0_g1	NAD(P)H-quinone oxidoreductase subunit S, chloroplastic {ECO:0000305}	-1.45	2.22e-06	0	0	-1.04	0.00923	Common to WL (C1)	Dominant	-1.45	0.735391	0.289914	0.289914
TRINITY_DN144585_c0_g1	Photosynthetic NDH subunit of subcomplex B 3, chloroplasti	-1.36	1.11e-27	0	0	-2.19	6.37e-08	Common to WL (C1)	Synergistic	-1.36	1.54856	0.586899	0.586899
TRINITY_DN156376_c2_g4	CDK; cyclin-dependent kinase [EC:2.7.11.22]	-3.48	5.09e-09	0	0	-5.8	2.66e-35	Common to WL (C1)	Synergistic	-3.48	4.10122	1.64049	1.64049
TRINITY_DN141543_c0_g1	Protein PAM71, chloroplastic	-1.18	1.98e-12	0	0	-1.53	1.65e-08	Common to WL (C1)	Dominant	-1.18	1.08187	0.247487	0.247487
TRINITY_DN157742_c0_g2	E1.16.1.7; ferric-chelate reductase [EC:1.16.1.7]	1.45	0.000247	0	0	-2.6	0.000249	Common to WL (C1)	Antagonistic	1.45	1.83848	2.86378	2.86378
TRINITY_DN156967_c2_g1	E1.16.1.7; ferric-chelate reductase [EC:1.16.1.7]	1.27	0.00179	0	0	-2.42	0.00015	Common to WL (C1)	Antagonistic	1.27	1.7112	2.60922	2.60922
TRINITY_DN140162_c1_g1	NMA111; pro-apoptotic serine protease NMA111 [EC:3.4.21.-]	1.99	8.9e-06	0	0	2.15	0.000384	Common to WL (C1)	Dominant	1.99	1.52028	0.113137	0.113137
TRINITY_DN145685_c1_g2	FAD5; palmitoyl-[glycerolipid] 7-desaturase [EC:1.14.19.42]	-1.65	0.000197	0	0	-1.74	2.43e-06	Common to WL (C1)	Dominant	-1.65	1.23037	0.0636396	0.0636396
TRINITY_DN146697_c3_g1	Photosynthetic NDH subunit of subcomplex B 1	-1.96	1.79e-11	0	0	-2.87	5.04e-12	Common to WL (C1)	Synergistic	-1.96	2.0294	0.643467	0.643467
TRINITY_DN153739_c0_g1	LHCA3; light-harvesting complex I chlorophyll a/b binding protein 3	0	0	0	0	-1.66	1.34e-10	Uncommon to WL and ST (C0)	Synergistic	0	1.1738	1.1738	1.1738
TRINITY_DN149359_c2_g1	LHCA3; light-harvesting complex I chlorophyll a/b binding protein 3	0	0	0	0	-1.66	1.06e-09	Uncommon to WL and ST (C0)	Synergistic	0	1.1738	1.1738	1.1738
TRINITY_DN157519_c2_g2	Protein MET1, chloroplastic	0	0	0	0	-1.45	2.56e-22	Uncommon to WL and ST (C0)	Synergistic	0	1.0253	1.0253	1.0253
TRINITY_DN154771_c2_g1	HTRA2, PRSS25; HtrA serine peptidase 2 [EC:3.4.21.108]	0	0	0	0	-1.1	5.65e-07	Uncommon to WL and ST (C0)	Synergistic	0	0.777817	0.777817	0.777817
TRINITY_DN134957_c4_g1	LHCB1; light-harvesting complex II chlorophyll a/b binding protein 1	0	0	0	0	-2.35	0.000309	Uncommon to WL and ST (C0)	Synergistic	0	1.6617	1.6617	1.6617
TRINITY_DN149798_c0_g6	LHCA4; light-harvesting complex I chlorophyll a/b binding protein 4	0	0	0	0	-1.59	1.17e-10	Uncommon to WL and ST (C0)	Synergistic	0	1.1243	1.1243	1.1243
TRINITY_DN149105_c0_g3	Protease Do-like 8, chloroplastic	0	0	0	0	-1.47	0.00257	Uncommon to WL and ST (C0)	Synergistic	0	1.03945	1.03945	1.03945
TRINITY_DN154790_c2_g1	LHCA1; light-harvesting complex I chlorophyll a/b binding protein 1	0	0	0	0	-1.72	3.89e-11	Uncommon to WL and ST (C0)	Synergistic	0	1.21622	1.21622	1.21622
TRINITY_DN157729_c1_g2	LHCA2; light-harvesting complex I chlorophyll a/b binding protein 2	0	0	0	0	-1.46	3.91e-08	Uncommon to WL and ST (C0)	Synergistic	0	1.03238	1.03238	1.03238
TRINITY_DN149434_c0_g1	HTRA1, PRSS11; HtrA serine peptidase 1 [EC:3.4.21.-]	0	0	0	0	-1.43	9.87e-15	Uncommon to WL and ST (C0)	Synergistic	0	1.01116	1.01116	1.01116
TRINITY_DN153984_c0_g2	ftsH, hflB; cell division protease FtsH [EC:3.4.24.-]	0	0	0	0	-1.33	3.32e-06	Uncommon to WL and ST (C0)	Synergistic	0	0.940452	0.940452	0.940452
TRINITY_DN156298_c0_g2	LHCA2; light-harvesting complex I chlorophyll a/b binding protein 2	0	0	0	0	-1.35	7.67e-08	Uncommon to WL and ST (C0)	Synergistic	0	0.954594	0.954594	0.954594
TRINITY_DN153984_c0_g6	ftsH, hflB; cell division protease FtsH [EC:3.4.24.-]	0	0	0	0	-1.37	3.09e-10	Uncommon to WL and ST (C0)	Synergistic	0	0.968736	0.968736	0.968736
TRINITY_DN153984_c0_g5	ftsH, hflB; cell division protease FtsH [EC:3.4.24.-]	0	0	0	0	-1.23	1.41e-06	Uncommon to WL and ST (C0)	Synergistic	0	0.869741	0.869741	0.869741
TRINITY_DN133924_c1_g1	LHCB4; light-harvesting complex II chlorophyll a/b binding protein 4	0	0	0	0	-1.87	0.000885	Uncommon to WL and ST (C0)	Synergistic	0	1.32229	1.32229	1.32229
TRINITY_DN147635_c0_g2	LHCB1; light-harvesting complex II chlorophyll a/b binding protein 1	0	0	0	0	-2	0.00728	Uncommon to WL and ST (C0)	Synergistic	0	1.41421	1.41421	1.41421
TRINITY_DN139822_c0_g5	Thylakoid lumen 18.3 kDa protein	0	0	0	0	-1.73	2.53e-15	Uncommon to WL and ST (C0)	Synergistic	0	1.22329	1.22329	1.22329
TRINITY_DN154790_c3_g1	LHCA1; light-harvesting complex I chlorophyll a/b binding protein 1	0	0	0	0	-1.78	2e-10	Uncommon to WL and ST (C0)	Synergistic	0	1.25865	1.25865	1.25865
TRINITY_DN149798_c0_g1	LHCA4; light-harvesting complex I chlorophyll a/b binding protein 4	0	0	0	0	-1.44	4.44e-09	Uncommon to WL and ST (C0)	Synergistic	0	1.01823	1.01823	1.01823
TRINITY_DN152047_c0_g2	HTRA2, PRSS25; HtrA serine peptidase 2 [EC:3.4.21.108]	0	0	0	0	-1.02	0.00179	Uncommon to WL and ST (C0)	Synergistic	0	0.721249	0.721249	0.721249
Plastoglobule
TRINITY_DN131241_c1_g1	psaF; photosystem I subunit III	-1.01	2.76e-05	-1.11	6.63e-08	-1.95	5.36e-08	Common to WL and ST (C2)	Additive	-2.12	0.59397	0.66468	0.120208
TRINITY_DN157916_c3_g1	psaD; photosystem I subunit II	-1.01	2.28e-05	-1.1	1.49e-07	-1.59	1.24e-10	Common to WL and ST (C2)	Neutral	-2.11	0.346482	0.410122	0.367696
TRINITY_DN145360_c1_g1	LHCB1; light-harvesting complex II chlorophyll a/b binding protein 1	-2.23	1.62e-07	-3.63	1.63e-11	-4.27	1.97e-13	Common to WL and ST (C2)	Dominant	-5.86	0.452548	1.4425	1.1243
TRINITY_DN157495_c0_g3	LHCB5; light-harvesting complex II chlorophyll a/b binding protein 5	0	0	-1.39	3.43e-11	-2.22	5.33e-11	Common to ST (C1)	Synergistic	-1.39	0.586899	1.56978	0.586899
TRINITY_DN157377_c0_g2	LHCB4; light-harvesting complex II chlorophyll a/b binding protein 4	0	0	-1.19	0.000202	-1.75	3.11e-08	Common to ST (C1)	Dominant	-1.19	0.39598	1.23744	0.39598
TRINITY_DN157684_c2_g3	LHCB4; light-harvesting complex II chlorophyll a/b binding protein 4	0	0	-1.18	6.8e-05	-1.81	1.3e-07	Common to ST (C1)	Dominant	-1.18	0.445477	1.27986	0.445477
TRINITY_DN136706_c0_g4	LHCB3; light-harvesting complex II chlorophyll a/b binding protein 3	0	0	-1.44	5.59e-21	-2.42	1.38e-13	Common to ST (C1)	Synergistic	-1.44	0.692965	1.7112	0.692965
TRINITY_DN136706_c0_g3	LHCB3; light-harvesting complex II chlorophyll a/b binding protein 3	0	0	-1.46	2.39e-08	-2.22	6.21e-11	Common to ST (C1)	Synergistic	-1.46	0.537401	1.56978	0.537401
TRINITY_DN157901_c2_g1	LHCB6; light-harvesting complex II chlorophyll a/b binding protein 6	0	0	-1.08	2.51e-05	-1.74	6.13e-09	Common to ST (C1)	Dominant	-1.08	0.46669	1.23037	0.46669
TRINITY_DN149899_c1_g2	psaL; photosystem I subunit XI	0	0	-1.44	0.00173	-1.73	2.01e-05	Common to ST (C1)	Dominant	-1.44	0.205061	1.22329	0.205061
TRINITY_DN146147_c0_g1	LHCB6; light-harvesting complex II chlorophyll a/b binding protein 6	0	0	-1.59	3.03e-05	-1.86	0.0123	Common to ST (C1)	Dominant	-1.59	0.190919	1.31522	0.190919
TRINITY_DN157983_c3_g2	LHCB3; light-harvesting complex II chlorophyll a/b binding protein 3	0	0	-1.25	2.75e-08	-2.28	3.59e-08	Common to ST (C1)	Synergistic	-1.25	0.72832	1.6122	0.72832
TRINITY_DN136034_c5_g1	LHCB2; light-harvesting complex II chlorophyll a/b binding protein 2	0	0	-1.24	1.09e-05	-1.93	5.39e-05	Common to ST (C1)	Dominant	-1.24	0.487904	1.36472	0.487904
TRINITY_DN157141_c2_g2	psaF; photosystem I subunit III	0	0	-1.08	2.55e-11	-1.78	2.97e-11	Common to ST (C1)	Dominant	-1.08	0.494975	1.25865	0.494975
TRINITY_DN157829_c1_g2	LHCB6; light-harvesting complex II chlorophyll a/b binding protein 6	0	0	-1.4	6.09e-06	-1.81	7.7e-07	Common to ST (C1)	Dominant	-1.4	0.289914	1.27986	0.289914
TRINITY_DN146147_c1_g1	LHCB6; light-harvesting complex II chlorophyll a/b binding protein 6	0	0	-1.53	0.000334	-1.76	0.00251	Common to ST (C1)	Dominant	-1.53	0.162635	1.24451	0.162635
TRINITY_DN141587_c3_g2	LHCB1; light-harvesting complex II chlorophyll a/b binding protein 1	-1	0.00118	0	0	-1.54	2.72e-06	Common to WL (C1)	Dominant	-1	1.08894	0.381838	0.381838
TRINITY_DN147413_c1_g1	E3.1.3.25, IMPA, suhB; myo-inositol-1(or 4)-monophosphatase [EC:3.1.3.25]	-1.08	1.02e-18	0	0	-1.85	9.79e-19	Common to WL (C1)	Synergistic	-1.08	1.30815	0.544472	0.544472
TRINITY_DN153907_c4_g1	LHCA2; light-harvesting complex I chlorophyll a/b binding protein 2	-2.14	2.47e-33	0	0	-2.26	4.47e-10	Common to WL (C1)	Dominant	-2.14	1.59806	0.0848528	0.0848528
TRINITY_DN133399_c3_g1	LHCB1; light-harvesting complex II chlorophyll a/b binding protein 1	-1.18	1.02e-05	0	0	-1.38	2.39e-05	Common to WL (C1)	Dominant	-1.18	0.975807	0.141421	0.141421
TRINITY_DN140078_c1_g2	LHCB1; light-harvesting complex II chlorophyll a/b binding protein 1	-1.08	0.000141	0	0	-1.68	3.02e-09	Common to WL (C1)	Dominant	-1.08	1.18794	0.424264	0.424264
TRINITY_DN140554_c1_g2	LHCA2; light-harvesting complex I chlorophyll a/b binding protein 2	-2.25	6.12e-06	0	0	-1.64	4.24e-05	Common to WL (C1)	Dominant	-2.25	1.15966	0.431335	0.431335
TRINITY_DN157825_c1_g1	LHCB1; light-harvesting complex II chlorophyll a/b binding protein 1	0	0	0	0	-1.54	8.56e-11	Uncommon to WL and ST (C0)	Synergistic	0	1.08894	1.08894	1.08894
TRINITY_DN126683_c0_g2	LHCA2; light-harvesting complex I chlorophyll a/b binding protein 2	0	0	0	0	-1.45	8.67e-12	Uncommon to WL and ST (C0)	Synergistic	0	1.0253	1.0253	1.0253
TRINITY_DN147806_c1_g1	A0A0B2R8E5_GLYSO Putative methyltransferase, chloroplastic {ECO:0000313|EMBL:KHN28439.1}	0	0	0	0	-1.21	0.000274	Uncommon to WL and ST (C0)	Synergistic	0	0.855599	0.855599	0.855599
TRINITY_DN157550_c1_g1	LHCA1; light-harvesting complex I chlorophyll a/b binding protein 1	0	0	0	0	-1.69	2.76e-12	Uncommon to WL and ST (C0)	Synergistic	0	1.19501	1.19501	1.19501
TRINITY_DN157638_c5_g1	CCR; cinnamoyl-CoA reductase [EC:1.2.1.44]	0	0	0	0	-1.71	1.97e-13	Uncommon to WL and ST (C0)	Synergistic	0	1.20915	1.20915	1.20915
TRINITY_DN135932_c0_g2	Uncharacterized protein At1g32220	0	0	0	0	-1.65	0.00909	Uncommon to WL and ST (C0)	Synergistic	0	1.16673	1.16673	1.16673
TRINITY_DN153739_c0_g1	LHCA3; light-harvesting complex I chlorophyll a/b binding protein 3	0	0	0	0	-1.66	1.34e-10	Uncommon to WL and ST (C0)	Synergistic	0	1.1738	1.1738	1.1738
TRINITY_DN149630_c1_g1	A0A1S3EE00_CICAR flagellar radial spoke protein 5 isoform X3 {ECO:0000313|RefSeq:XP_012573181.1}	0	0	0	0	-1	1.13e-10	Uncommon to WL and ST (C0)	Synergistic	0	0.707107	0.707107	0.707107
TRINITY_DN156552_c1_g3	Y1457_ARATH Acyltransferase-like protein At1g54570	0	0	0	0	-1.04	0.000525	Uncommon to WL and ST (C0)	Synergistic	0	0.735391	0.735391	0.735391
TRINITY_DN157402_c0_g1	ADCK, ABC1; aarF domain-containing kinase	0	0	0	0	-1.76	2.63e-17	Uncommon to WL and ST (C0)	Synergistic	0	1.24451	1.24451	1.24451
TRINITY_DN149359_c2_g1	LHCA3; light-harvesting complex I chlorophyll a/b binding protein 3	0	0	0	0	-1.66	1.06e-09	Uncommon to WL and ST (C0)	Synergistic	0	1.1738	1.1738	1.1738
TRINITY_DN157402_c0_g2	ADCK, ABC1; aarF domain-containing kinase	0	0	0	0	-1.72	1.12e-12	Uncommon to WL and ST (C0)	Synergistic	0	1.21622	1.21622	1.21622
TRINITY_DN150463_c0_g1	E1.1.1.65; pyridoxine 4-dehydrogenase [EC:1.1.1.65]	0	0	0	0	-1.44	8.15e-12	Uncommon to WL and ST (C0)	Synergistic	0	1.01823	1.01823	1.01823
TRINITY_DN143768_c1_g2	HIBCH; 3-hydroxyisobutyryl-CoA hydrolase [EC:3.1.2.4]	0	0	0	0	-2.07	4.84e-10	Uncommon to WL and ST (C0)	Synergistic	0	1.46371	1.46371	1.46371
TRINITY_DN157147_c0_g2	CP41A_ARATH Chloroplast stem-loop binding protein of 41 kDa a, chloroplastic	0	0	0	0	-1.32	7.94e-06	Uncommon to WL and ST (C0)	Synergistic	0	0.933381	0.933381	0.933381
TRINITY_DN134957_c4_g1	LHCB1; light-harvesting complex II chlorophyll a/b binding protein 1	0	0	0	0	-2.35	0.000309	Uncommon to WL and ST (C0)	Synergistic	0	1.6617	1.6617	1.6617
TRINITY_DN157228_c0_g4	CP41A_ARATH Chloroplast stem-loop binding protein of 41 kDa a, chloroplastic	0	0	0	0	-1.5	1.73e-10	Uncommon to WL and ST (C0)	Synergistic	0	1.06066	1.06066	1.06066
TRINITY_DN157228_c0_g3	CP41A_ARATH Chloroplast stem-loop binding protein of 41 kDa a, chloroplastic	0	0	0	0	-1.33	8.79e-06	Uncommon to WL and ST (C0)	Synergistic	0	0.940452	0.940452	0.940452
TRINITY_DN156899_c1_g2	ADCK, ABC1; aarF domain-containing kinase	0	0	0	0	-1.56	6.88e-10	Uncommon to WL and ST (C0)	Synergistic	0	1.10309	1.10309	1.10309
TRINITY_DN155777_c1_g2	ADCK, ABC1; aarF domain-containing kinase	0	0	0	0	-2.13	4.38e-12	Uncommon to WL and ST (C0)	Synergistic	0	1.50614	1.50614	1.50614
TRINITY_DN129919_c1_g1	ALDO; fructose-bisphosphate aldolase, class I [EC:4.1.2.13]	0	0	0	0	-1.94	8.85e-12	Uncommon to WL and ST (C0)	Synergistic	0	1.37179	1.37179	1.37179
TRINITY_DN150970_c0_g1	ADCK, ABC1; aarF domain-containing kinase	0	0	0	0	-1.25	7.07e-06	Uncommon to WL and ST (C0)	Synergistic	0	0.883883	0.883883	0.883883
TRINITY_DN157031_c0_g3	NCED; 9-cis-epoxycarotenoid dioxygenase [EC:1.13.11.51]	0	0	0	0	-1.46	0.000178	Uncommon to WL and ST (C0)	Synergistic	0	1.03238	1.03238	1.03238
TRINITY_DN157369_c0_g1	Y1457_ARATH Acyltransferase-like protein At1g54570	0	0	0	0	-1.45	1.66e-08	Uncommon to WL and ST (C0)	Synergistic	0	1.0253	1.0253	1.0253
TRINITY_DN143627_c0_g3	Y4320_ARATH Uncharacterized protein At4g13200	0	0	0	0	-1.53	0.013	Uncommon to WL and ST (C0)	Synergistic	0	1.08187	1.08187	1.08187
TRINITY_DN152666_c1_g2	ADCK, ABC1; aarF domain-containing kinase	0	0	0	0	-1.16	6.28e-10	Uncommon to WL and ST (C0)	Synergistic	0	0.820244	0.820244	0.820244
TRINITY_DN154790_c2_g1	LHCA1; light-harvesting complex I chlorophyll a/b binding protein 1	0	0	0	0	-1.72	3.89e-11	Uncommon to WL and ST (C0)	Synergistic	0	1.21622	1.21622	1.21622
TRINITY_DN152073_c4_g2	ADCK, ABC1; aarF domain-containing kinase	0	0	0	0	-1.03	0.000725	Uncommon to WL and ST (C0)	Synergistic	0	0.72832	0.72832	0.72832
TRINITY_DN157729_c1_g2	LHCA2; light-harvesting complex I chlorophyll a/b binding protein 2	0	0	0	0	-1.46	3.91e-08	Uncommon to WL and ST (C0)	Synergistic	0	1.03238	1.03238	1.03238
TRINITY_DN157031_c0_g1	NCED; 9-cis-epoxycarotenoid dioxygenase [EC:1.13.11.51]	0	0	0	0	-1.62	0.000105	Uncommon to WL and ST (C0)	Synergistic	0	1.14551	1.14551	1.14551
TRINITY_DN152175_c1_g1	Uncharacterized methyltransferase At1g78140 Y1814_ARATH	0	0	0	0	-1.29	2.95e-05	Uncommon to WL and ST (C0)	Synergistic	0	0.912168	0.912168	0.912168
TRINITY_DN154079_c0_g4	ADCK, ABC1; aarF domain-containing kinase	0	0	0	0	-1.63	7.66e-11	Uncommon to WL and ST (C0)	Synergistic	0	1.15258	1.15258	1.15258
TRINITY_DN154534_c0_g2	ADCK, ABC1; aarF domain-containing kinase	0	0	0	0	-1.19	4.46e-09	Uncommon to WL and ST (C0)	Synergistic	0	0.841457	0.841457	0.841457
TRINITY_DN133924_c1_g1	LHCB4; light-harvesting complex II chlorophyll a/b binding protein 4	0	0	0	0	-1.87	0.000885	Uncommon to WL and ST (C0)	Synergistic	0	1.32229	1.32229	1.32229
TRINITY_DN154790_c3_g1	LHCA1; light-harvesting complex I chlorophyll a/b binding protein 1	0	0	0	0	-1.78	2e-10	Uncommon to WL and ST (C0)	Synergistic	0	1.25865	1.25865	1.25865
TRINITY_DN153730_c0_g1	Chloroplast stem-loop binding protein of 41 kDa b, chloroplastic CP41B_ARATH	0	0	0	0	-1.44	6.98e-05	Uncommon to WL and ST (C0)	Synergistic	0	1.01823	1.01823	1.01823
TRINITY_DN149798_c0_g1	LHCA4; light-harvesting complex I chlorophyll a/b binding protein 4	0	0	0	0	-1.44	4.44e-09	Uncommon to WL and ST (C0)	Synergistic	0	1.01823	1.01823	1.01823
Polysaccharide catabolic process
TRINITY_DN156837_c0_g1	E3.1.1.11; pectinesterase [EC:3.1.1.11]	-1.46	0.000267	-4.11	4.92e-09	-2.96	0.000805	Common to WL and ST (C2)	Minor	-5.57	0.813173	1.06066	1.84555
TRINITY_DN135126_c0_g1	E3.1.1.11; pectinesterase [EC:3.1.1.11]	-3.01	1.05e-06	-3.27	0.00029	-2.37	0.000206	Common to WL and ST (C2)	Minor	-6.28	0.636396	0.452548	2.76479
TRINITY_DN135421_c0_g1	E3.2.1.2; beta-amylase [EC:3.2.1.2]	-1.76	3.8e-05	1.33	0.000102	-1.74	0.0132	Common to WL and ST (C2)	Unilateral	-0.43	2.17082	0.0141421	0.92631
TRINITY_DN134618_c3_g1	E3.1.1.11; pectinesterase [EC:3.1.1.11]	-1.3	3.78e-06	-1.71	1.05e-05	-2.66	2.32e-17	Common to WL and ST (C2)	Additive	-3.01	0.671751	0.961665	0.247487
TRINITY_DN128199_c0_g1	pel; pectate lyase [EC:4.2.2.2]	-1.2	0.00164	-2.69	2.92e-07	-2.54	1.17e-07	Common to WL and ST (C2)	Dominant	-3.89	0.106066	0.947523	0.954594
TRINITY_DN140995_c1_g1	E3.2.1.4; endoglucanase [EC:3.2.1.4]	-2.55	0.00013	-2.78	0.000321	-3.96	3.05e-08	Common to WL and ST (C2)	Synergistic	-5.33	0.834386	0.997021	0.968736
TRINITY_DN151473_c0_g1	E3.1.1.11; pectinesterase [EC:3.1.1.11]	-1.27	0.000136	-1.75	0.000192	-2.75	8.92e-13	Common to WL and ST (C2)	Additive	-3.02	0.707107	1.04652	0.190919
TRINITY_DN156633_c0_g1	E3.2.1.2; beta-amylase [EC:3.2.1.2]	-2.14	3.58e-08	1.45	0.000358	-2.04	0.0013	Common to WL and ST (C2)	Unilateral	-0.69	2.4678	0.0707107	0.954594
TRINITY_DN154556_c2_g2	XYL4; xylan 1,4-beta-xylosidase [EC:3.2.1.37]	0	0	-3.34	2.9e-05	-4.28	2.1e-07	Common to ST (C1)	Synergistic	-3.34	0.66468	3.02642	0.66468
TRINITY_DN155382_c1_g6	E3.2.1.2; beta-amylase [EC:3.2.1.2]	0	0	1.44	5.54e-05	2.62	6.84e-17	Common to ST (C1)	Synergistic	1.44	0.834386	1.85262	0.834386
TRINITY_DN153791_c0_g4	FBP, fbp; fructose-1,6-bisphosphatase I [EC:3.1.3.11]	0	0	-1.02	0.000308	-2.13	1.63e-07	Common to ST (C1)	Synergistic	-1.02	0.784889	1.50614	0.784889
TRINITY_DN153023_c5_g1	E3.2.1.2; beta-amylase [EC:3.2.1.2]	0	0	1.53	1.25e-05	2.36	6.46e-09	Common to ST (C1)	Synergistic	1.53	0.586899	1.66877	0.586899
TRINITY_DN154513_c0_g1	MAN; mannan endo-1,4-beta-mannosidase [EC:3.2.1.78]	0	0	-1.09	0.000623	-1.1	1.51e-08	Common to ST (C1)	Dominant	-1.09	0.00707107	0.777817	0.00707107
TRINITY_DN155727_c1_g2	E3.2.1.2; beta-amylase [EC:3.2.1.2]	0	0	1.5	0.000291	2.4	1.65e-17	Common to ST (C1)	Synergistic	1.5	0.636396	1.69706	0.636396
TRINITY_DN136359_c2_g1	E3.1.1.11; pectinesterase [EC:3.1.1.11]	0	0	-1.47	5.51e-05	-1.38	0.000606	Common to ST (C1)	Dominant	-1.47	0.0636396	0.975807	0.0636396
TRINITY_DN154997_c2_g1	E3.2.1.4; endoglucanase [EC:3.2.1.4]	-1.77	0.00515	0	0	-3.99	0.000509	Common to WL (C1)	Synergistic	-1.77	2.82136	1.56978	1.56978
TRINITY_DN136718_c0_g1	MAN; mannan endo-1,4-beta-mannosidase [EC:3.2.1.78]	-1.76	0.00421	0	0	-2.83	4.32e-07	Common to WL (C1)	Synergistic	-1.76	2.00111	0.756604	0.756604
TRINITY_DN134512_c0_g1	E3.2.1.2; beta-amylase [EC:3.2.1.2]	1.98	0.000794	0	0	2.63	1.28e-06	Common to WL (C1)	Dominant	1.98	1.85969	0.459619	0.459619
TRINITY_DN130613_c0_g3	E3.2.1.14; chitinase [EC:3.2.1.14]	-1.67	0.00474	0	0	-2.97	3.71e-11	Common to WL (C1)	Synergistic	-1.67	2.10011	0.919239	0.919239
TRINITY_DN147141_c2_g3	E3.2.1.14; chitinase [EC:3.2.1.14]	-2.17	9.32e-06	0	0	-2.5	1.92e-07	Common to WL (C1)	Dominant	-2.17	1.76777	0.233345	0.233345
TRINITY_DN140543_c1_g4	pel; pectate lyase [EC:4.2.2.2]	-1.38	0.00136	0	0	-1.75	0.00244	Common to WL (C1)	Dominant	-1.38	1.23744	0.26163	0.26163
TRINITY_DN130613_c0_g1	E3.2.1.14; chitinase [EC:3.2.1.14]	-2.37	4.41e-05	0	0	-2.11	0.00593	Common to WL (C1)	Dominant	-2.37	1.492	0.183848	0.183848
TRINITY_DN140543_c1_g1	pel; pectate lyase [EC:4.2.2.2]	-2.08	0.00403	0	0	-3.64	2.86e-05	Common to WL (C1)	Synergistic	-2.08	2.57387	1.10309	1.10309
TRINITY_DN154556_c2_g3	XYL4; xylan 1,4-beta-xylosidase [EC:3.2.1.37]	-2.03	0.00381	0	0	-2.96	0.00117	Common to WL (C1)	Synergistic	-2.03	2.09304	0.657609	0.657609
TRINITY_DN148379_c2_g2	pel; pectate lyase [EC:4.2.2.2]	-1.48	0.004	0	0	-2.4	0.000249	Common to WL (C1)	Synergistic	-1.48	1.69706	0.650538	0.650538
TRINITY_DN141607_c1_g4	E3.1.1.11; pectinesterase [EC:3.1.1.11]	-2.64	0.00385	0	0	-2.82	0.006	Common to WL (C1)	Dominant	-2.64	1.99404	0.127279	0.127279
TRINITY_DN149741_c0_g1	pel; pectate lyase [EC:4.2.2.2]	-3.14	2.43e-06	0	0	-2.66	0.000193	Common to WL (C1)	Dominant	-3.14	1.8809	0.339411	0.339411
TRINITY_DN143731_c2_g1	E3.1.1.11; pectinesterase [EC:3.1.1.11]	0	0	0	0	-2.14	5.8e-06	Uncommon to WL and ST (C0)	Synergistic	0	1.51321	1.51321	1.51321
TRINITY_DN124793_c0_g1	E3.2.1.14; chitinase [EC:3.2.1.14]	0	0	0	0	2.5	4.61e-05	Uncommon to WL and ST (C0)	Synergistic	0	1.76777	1.76777	1.76777
TRINITY_DN145348_c0_g1	E3.2.1.4; endoglucanase [EC:3.2.1.4]	0	0	0	0	-2.16	0.00167	Uncommon to WL and ST (C0)	Synergistic	0	1.52735	1.52735	1.52735
TRINITY_DN132457_c0_g2	E3.2.1.14; chitinase [EC:3.2.1.14]	0	0	0	0	8.25	4.82e-27	Uncommon to WL and ST (C0)	Synergistic	0	5.83363	5.83363	5.83363
TRINITY_DN145348_c0_g2	E3.2.1.4; endoglucanase [EC:3.2.1.4]	0	0	0	0	-2.88	6.32e-06	Uncommon to WL and ST (C0)	Synergistic	0	2.03647	2.03647	2.03647
TRINITY_DN132457_c0_g4	E3.2.1.14; chitinase [EC:3.2.1.14]	0	0	0	0	3.95	1.65e-06	Uncommon to WL and ST (C0)	Synergistic	0	2.79307	2.79307	2.79307
TRINITY_DN132457_c0_g5	E3.2.1.14; chitinase [EC:3.2.1.14]	0	0	0	0	3.69	1.74e-15	Uncommon to WL and ST (C0)	Synergistic	0	2.60922	2.60922	2.60922
TRINITY_DN132457_c0_g6	E3.2.1.14; chitinase [EC:3.2.1.14]	0	0	0	0	4.2	1.1e-14	Uncommon to WL and ST (C0)	Synergistic	0	2.96985	2.96985	2.96985
TRINITY_DN132376_c2_g1	ISA, treX; isoamylase [EC:3.2.1.68]	0	0	0	0	-1.36	7.39e-06	Uncommon to WL and ST (C0)	Synergistic	0	0.961665	0.961665	0.961665
TRINITY_DN153477_c1_g2	AMY, amyA, malS; alpha-amylase [EC:3.2.1.1]	0	0	0	0	3.02	1.01e-06	Uncommon to WL and ST (C0)	Synergistic	0	2.13546	2.13546	2.13546
TRINITY_DN147141_c1_g3	E3.2.1.14; chitinase [EC:3.2.1.14]	0	0	0	0	-3.19	0.00534	Uncommon to WL and ST (C0)	Synergistic	0	2.25567	2.25567	2.25567
TRINITY_DN140543_c1_g5	pel; pectate lyase [EC:4.2.2.2]	0	0	0	0	-3.86	0.000294	Uncommon to WL and ST (C0)	Synergistic	0	2.72943	2.72943	2.72943
TRINITY_DN154123_c1_g4	E3.2.1.14; chitinase [EC:3.2.1.14]	0	0	0	0	1.59	0.000743	Uncommon to WL and ST (C0)	Synergistic	0	1.1243	1.1243	1.1243
TRINITY_DN146379_c4_g2	ATG11; autophagy-related protein 11	0	0	0	0	1.15	0.00164	Uncommon to WL and ST (C0)	Synergistic	0	0.813173	0.813173	0.813173
TRINITY_DN154123_c1_g3	E3.2.1.14; chitinase [EC:3.2.1.14]	0	0	0	0	8.49	3.44e-07	Uncommon to WL and ST (C0)	Synergistic	0	6.00334	6.00334	6.00334
TRINITY_DN143768_c1_g2	HIBCH; 3-hydroxyisobutyryl-CoA hydrolase [EC:3.1.2.4]	0	0	0	0	-2.07	4.84e-10	Uncommon to WL and ST (C0)	Synergistic	0	1.46371	1.46371	1.46371
TRINITY_DN133933_c0_g4	E2.7.1.-; kinase [EC:2.7.1.-]	0	0	0	0	3.45	0.000471	Uncommon to WL and ST (C0)	Synergistic	0	2.43952	2.43952	2.43952
TRINITY_DN136765_c1_g1	E3.2.1.4; endoglucanase [EC:3.2.1.4]	0	0	0	0	-4.18	1.35e-05	Uncommon to WL and ST (C0)	Synergistic	0	2.95571	2.95571	2.95571
TRINITY_DN153564_c1_g3	E3.2.1.4; endoglucanase [EC:3.2.1.4]	0	0	0	0	1.18	0.00207	Uncommon to WL and ST (C0)	Synergistic	0	0.834386	0.834386	0.834386
TRINITY_DN155419_c1_g3	E3.2.1.4; endoglucanase [EC:3.2.1.4]	0	0	0	0	-1.6	5.72e-05	Uncommon to WL and ST (C0)	Synergistic	0	1.13137	1.13137	1.13137
TRINITY_DN150267_c0_g2	CHIB; basic endochitinase B [EC:3.2.1.14]	0	0	0	0	5.09	8.5e-49	Uncommon to WL and ST (C0)	Synergistic	0	3.59917	3.59917	3.59917
TRINITY_DN153477_c0_g3	AMY, amyA, malS; alpha-amylase [EC:3.2.1.1]	0	0	0	0	1.77	0.000402	Uncommon to WL and ST (C0)	Synergistic	0	1.25158	1.25158	1.25158
TRINITY_DN150984_c3_g7	E3.2.1.14; chitinase [EC:3.2.1.14]	0	0	0	0	1.98	0.000899	Uncommon to WL and ST (C0)	Synergistic	0	1.40007	1.40007	1.40007
TRINITY_DN133697_c0_g2	E3.2.1.14; chitinase [EC:3.2.1.14]	0	0	0	0	6.1	1.15e-18	Uncommon to WL and ST (C0)	Synergistic	0	4.31335	4.31335	4.31335
TRINITY_DN133697_c0_g1	E3.2.1.14; chitinase [EC:3.2.1.14]	0	0	0	0	6.8	7.57e-23	Uncommon to WL and ST (C0)	Synergistic	0	4.80833	4.80833	4.80833
TRINITY_DN152377_c2_g4	AMY, amyA, malS; alpha-amylase [EC:3.2.1.1]	0	0	0	0	2.31	1.08e-17	Uncommon to WL and ST (C0)	Synergistic	0	1.63342	1.63342	1.63342
TRINITY_DN146520_c1_g1	AMY, amyA, malS; alpha-amylase [EC:3.2.1.1]	0	0	0	0	1.8	7.44e-05	Uncommon to WL and ST (C0)	Synergistic	0	1.27279	1.27279	1.27279
TRINITY_DN137043_c0_g1	E3.2.1.4; endoglucanase [EC:3.2.1.4]	0	0	0	0	-1.41	0.00125	Uncommon to WL and ST (C0)	Synergistic	0	0.997021	0.997021	0.997021
TRINITY_DN137043_c0_g3	E3.2.1.4; endoglucanase [EC:3.2.1.4]	0	0	0	0	-1.61	0.000119	Uncommon to WL and ST (C0)	Synergistic	0	1.13844	1.13844	1.13844
TRINITY_DN130891_c2_g1	MAN; mannan endo-1,4-beta-mannosidase [EC:3.2.1.78]	0	0	0	0	-1.18	0.000173	Uncommon to WL and ST (C0)	Synergistic	0	0.834386	0.834386	0.834386
TRINITY_DN147969_c2_g3	MAN; mannan endo-1,4-beta-mannosidase [EC:3.2.1.78]	0	0	0	0	-2.51	1.33e-18	Uncommon to WL and ST (C0)	Synergistic	0	1.77484	1.77484	1.77484
TRINITY_DN147030_c0_g1	E3.2.1.2; beta-amylase [EC:3.2.1.2]	0	0	0	0	-1.6	0.00114	Uncommon to WL and ST (C0)	Synergistic	0	1.13137	1.13137	1.13137
TRINITY_DN153832_c1_g1	CHIB; basic endochitinase B [EC:3.2.1.14]	0	0	0	0	3.43	1.1e-17	Uncommon to WL and ST (C0)	Synergistic	0	2.42538	2.42538	2.42538
TRINITY_DN149963_c0_g2	E3.2.1.14; chitinase [EC:3.2.1.14]	0	0	0	0	1.48	0.00461	Uncommon to WL and ST (C0)	Synergistic	0	1.04652	1.04652	1.04652
TRINITY_DN149963_c0_g1	E3.2.1.14; chitinase [EC:3.2.1.14]	0	0	0	0	7.05	1.52e-05	Uncommon to WL and ST (C0)	Synergistic	0	4.9851	4.9851	4.9851
TRINITY_DN153730_c0_g1	Heteroglycan-interacting protein 1.3	0	0	0	0	-1.44	6.98e-05	Uncommon to WL and ST (C0)	Synergistic	0	1.01823	1.01823	1.01823
TRINITY_DN130433_c1_g1	E3.2.1.2; beta-amylase [EC:3.2.1.2]	0	0	0	0	1.86	0.000163	Uncommon to WL and ST (C0)	Synergistic	0	1.31522	1.31522	1.31522
Carbohydrate transport
TRINITY_DN135453_c1_g2	SLC35E1; solute carrier family 35, member E1	3.42	1.24e-44	-1.8	1.33e-06	-1.34	0.0139	Common to WL and ST (C2)	Unilateral	1.62	0.325269	3.36583	2.09304
TRINITY_DN151287_c0_g2	SLC35E3; solute carrier family 35, member E3	0	0	-1.73	1.51e-07	-1.13	0.00019	Common to ST (C1)	Dominant	-1.73	0.424264	0.799031	0.424264
TRINITY_DN146306_c0_g1	SLC2A13, ITR; MFS transporter, SP family, solute carrier family 2 (myo-inositol transporter), member 13	0	0	1.19	0.000191	1.62	1.43e-06	Common to ST (C1)	Dominant	1.19	0.304056	1.14551	0.304056
TRINITY_DN125635_c0_g1	SLC2A13, ITR; MFS transporter, SP family, solute carrier family 2 (myo-inositol transporter), member 13	0	0	2.3	0.000121	1.8	0.00311	Common to ST (C1)	Dominant	2.3	0.353553	1.27279	0.353553
TRINITY_DN157349_c0_g1	SLC50A, SWEET; solute carrier family 50 (sugar transporter)	0	0	-1.88	0.000221	-3.7	0.00012	Common to ST (C1)	Synergistic	-1.88	1.28693	2.6163	1.28693
TRINITY_DN153454_c2_g6	SLC2A13, ITR; MFS transporter, SP family, solute carrier family 2 (myo-inositol transporter), member 13	0	0	1.47	0.000684	3.07	3.76e-09	Common to ST (C1)	Synergistic	1.47	1.13137	2.17082	1.13137
TRINITY_DN155045_c1_g1	Probable sugar phosphate/phosphate translocator At3g17430	0	0	-1.85	4.88e-05	-1.66	3.21e-08	Common to ST (C1)	Dominant	-1.85	0.13435	1.1738	0.13435
TRINITY_DN139247_c2_g1	SLC2A13, ITR; MFS transporter, SP family, solute carrier family 2 (myo-inositol transporter), member 13	0	0	1.46	8.75e-06	1.98	9.97e-12	Common to ST (C1)	Dominant	1.46	0.367696	1.40007	0.367696
TRINITY_DN149784_c2_g3	SLC35E4; solute carrier family 35, member E4	0	0	-1.13	0.0019	-2.79	3.5e-05	Common to ST (C1)	Synergistic	-1.13	1.1738	1.97283	1.1738
TRINITY_DN137175_c0_g3	SLC2A13, ITR; MFS transporter, SP family, solute carrier family 2 (myo-inositol transporter), member 13	0	0	1.74	1.93e-05	3.32	1.48e-10	Common to ST (C1)	Synergistic	1.74	1.11723	2.34759	1.11723
TRINITY_DN144378_c2_g1	SLC2A13, ITR; MFS transporter, SP family, solute carrier family 2 (myo-inositol transporter), member 13	0	0	2.66	0.00285	5.4	2.2e-24	Common to ST (C1)	Synergistic	2.66	1.93747	3.81838	1.93747
TRINITY_DN146281_c2_g2	SLC2A13, ITR; MFS transporter, SP family, solute carrier family 2 (myo-inositol transporter), member 13	0	0	2.76	0.000248	2.13	0.000512	Common to ST (C1)	Dominant	2.76	0.445477	1.50614	0.445477
TRINITY_DN146801_c1_g2	SLC35E1; solute carrier family 35, member E1	0	0	-1.22	0.00133	-3.34	4.28e-09	Common to ST (C1)	Synergistic	-1.22	1.49907	2.36174	1.49907
TRINITY_DN140948_c2_g1	Nucleotide-sugar uncharacterized transporter 1	0	0	1.51	1.69e-06	1.56	0.000191	Common to ST (C1)	Dominant	1.51	0.0353553	1.10309	0.0353553
TRINITY_DN145033_c0_g1	SLC2A13, ITR; MFS transporter, SP family, solute carrier family 2 (myo-inositol transporter), member 13	1.56	7.52e-23	0	0	1.39	3.39e-07	Common to WL (C1)	Dominant	1.56	0.982878	0.120208	0.120208
TRINITY_DN147966_c2_g1	SLC36A, PAT; solute carrier family 36 (proton-coupled amino acid transporter)	1.1	0.000728	0	0	2.21	3.98e-10	Common to WL (C1)	Synergistic	1.1	1.56271	0.784889	0.784889
TRINITY_DN134564_c0_g1	PPP2R5; serine/threonine-protein phosphatase 2A regulatory subunit B'	1.65	4.37e-11	0	0	1.88	3.6e-12	Common to WL (C1)	Dominant	1.65	1.32936	0.162635	0.162635
TRINITY_DN155437_c3_g1	SLC36A, PAT; solute carrier family 36 (proton-coupled amino acid transporter)	2.51	0.00012	0	0	3.82	7.74e-14	Common to WL (C1)	Synergistic	2.51	2.70115	0.92631	0.92631
TRINITY_DN150338_c0_g4	SLC25A11, OGC; solute carrier family 25 (mitochondrial oxoglutarate transporter), member 11	-1.04	1.86e-07	0	0	-1.87	1.07e-17	Common to WL (C1)	Synergistic	-1.04	1.32229	0.586899	0.586899
TRINITY_DN155357_c1_g1	SLC45A1_2_4; solute carrier family 45, member 1/2/4	1.33	0.000903	0	0	2.03	1.32e-08	Common to WL (C1)	Dominant	1.33	1.43543	0.494975	0.494975
TRINITY_DN143119_c1_g1	TC.DASS; divalent anion:Na+ symporter, DASS family	-1.03	4.1e-12	0	0	-1.97	1.8e-18	Common to WL (C1)	Synergistic	-1.03	1.393	0.66468	0.66468
TRINITY_DN148835_c3_g1	ZCCHC8; zinc finger CCHC domain-containing protein 8	-1.38	0.00281	0	0	1.12	0.00702	Common to WL (C1)	Antagonistic	-1.38	0.79196	1.76777	1.76777
TRINITY_DN156998_c0_g1	TC.APA; basic amino acid/polyamine antiporter, APA family	1.31	0.000311	0	0	2.86	1.3e-19	Common to WL (C1)	Synergistic	1.31	2.02233	1.09602	1.09602
TRINITY_DN154877_c0_g1	SLC2A13, ITR; MFS transporter, SP family, solute carrier family 2 (myo-inositol transporter), member 13	1.32	8.55e-09	0	0	1.74	6.1e-09	Common to WL (C1)	Dominant	1.32	1.23037	0.296985	0.296985
TRINITY_DN153720_c2_g3	SLC25A11, OGC; solute carrier family 25 (mitochondrial oxoglutarate transporter), member 11	-1.07	3.58e-12	0	0	-1.97	5.76e-23	Common to WL (C1)	Synergistic	-1.07	1.393	0.636396	0.636396
TRINITY_DN156821_c1_g1	SLC45A1_2_4; solute carrier family 45, member 1/2/4	1.81	0.000445	0	0	2.1	0.000169	Common to WL (C1)	Dominant	1.81	1.48492	0.205061	0.205061
TRINITY_DN142892_c2_g1	Amino-acid permease BAT1 homolog	2.94	0.00385	0	0	2.58	0.00272	Common to WL (C1)	Dominant	2.94	1.82434	0.254558	0.254558
TRINITY_DN154674_c2_g3	SLC37A1_2; MFS transporter, OPA family, solute carrier family 37 , member 1/2	0	0	0	0	-2.18	0.000174	Uncommon to WL and ST (C0)	Synergistic	0	1.54149	1.54149	1.54149
TRINITY_DN152867_c1_g2	SLC2A13, ITR; MFS transporter, SP family, solute carrier family 2 (myo-inositol transporter), member 13	0	0	0	0	1.41	0.00101	Uncommon to WL and ST (C0)	Synergistic	0	0.997021	0.997021	0.997021
TRINITY_DN146512_c1_g2	SLC35E4; solute carrier family 35, member E4	0	0	0	0	-1.16	0.00087	Uncommon to WL and ST (C0)	Synergistic	0	0.820244	0.820244	0.820244
TRINITY_DN153624_c0_g2	SLC17A; MFS transporter, ACS family, solute carrier family 17	0	0	0	0	-1.11	4.12e-07	Uncommon to WL and ST (C0)	Synergistic	0	0.784889	0.784889	0.784889
TRINITY_DN140588_c2_g2	SLC35E3; solute carrier family 35, member E3	0	0	0	0	-2.93	0.000375	Uncommon to WL and ST (C0)	Synergistic	0	2.07182	2.07182	2.07182
TRINITY_DN152867_c1_g4	SLC2A13, ITR; MFS transporter, SP family, solute carrier family 2 (myo-inositol transporter), member 13	0	0	0	0	1.24	5.16e-06	Uncommon to WL and ST (C0)	Synergistic	0	0.876812	0.876812	0.876812
TRINITY_DN152412_c3_g1	VRG4, GONST1; GDP-mannose transporter	0	0	0	0	1.29	0.00997	Uncommon to WL and ST (C0)	Synergistic	0	0.912168	0.912168	0.912168
TRINITY_DN143109_c2_g7	SLC35E3; solute carrier family 35, member E3	0	0	0	0	-1.55	0.00434	Uncommon to WL and ST (C0)	Synergistic	0	1.09602	1.09602	1.09602
TRINITY_DN139247_c2_g2	SLC2A13, ITR; MFS transporter, SP family, solute carrier family 2 (myo-inositol transporter), member 13	0	0	0	0	2.35	0.000281	Uncommon to WL and ST (C0)	Synergistic	0	1.6617	1.6617	1.6617
TRINITY_DN151143_c1_g1	SLC37A1_2; MFS transporter, OPA family, solute carrier family 37 , member 1/2	0	0	0	0	-2.42	1.72e-05	Uncommon to WL and ST (C0)	Synergistic	0	1.7112	1.7112	1.7112
TRINITY_DN150615_c3_g1	SLC2A8, GLUT8; MFS transporter, SP family, solute carrier family 2 (facilitated glucose transporter), member 8	0	0	0	0	1.37	4.45e-07	Uncommon to WL and ST (C0)	Synergistic	0	0.968736	0.968736	0.968736
TRINITY_DN137244_c0_g3	SLC17A; MFS transporter, ACS family, solute carrier family	0	0	0	0	-1.35	6.98e-06	Uncommon to WL and ST (C0)	Synergistic	0	0.954594	0.954594	0.954594
TRINITY_DN149030_c1_g6	SLC2A8, GLUT8; MFS transporter, SP family, solute carrier family 2 (facilitated glucose transporter), member 8	0	0	0	0	1.27	4.45e-05	Uncommon to WL and ST (C0)	Synergistic	0	0.898026	0.898026	0.898026
TRINITY_DN135630_c0_g1	SLC2A13, ITR; MFS transporter, SP family, solute carrier family 2 (myo-inositol transporter), member 13	0	0	0	0	-1.04	1.24e-07	Uncommon to WL and ST (C0)	Synergistic	0	0.735391	0.735391	0.735391
TRINITY_DN129209_c0_g2	SLC50A, SWEET; solute carrier family 50 (sugar transporter)	0	0	0	0	-3.56	3.93e-07	Uncommon to WL and ST (C0)	Synergistic	0	2.5173	2.5173	2.5173
TRINITY_DN137965_c1_g2	SLC35E4; solute carrier family 35, member E4	0	0	0	0	-1.03	0.00982	Uncommon to WL and ST (C0)	Synergistic	0	0.72832	0.72832	0.72832
TRINITY_DN146558_c0_g1	SLC50A, SWEET; solute carrier family 50 (sugar transporter)	0	0	0	0	-1.65	0.000308	Uncommon to WL and ST (C0)	Synergistic	0	1.16673	1.16673	1.16673
TRINITY_DN141710_c0_g1	Probable sugar phosphate/phosphate translocator At5g25400	0	0	0	0	2.28	0.0105	Uncommon to WL and ST (C0)	Synergistic	0	1.6122	1.6122	1.6122
TRINITY_DN142032_c3_g1	SLC2A13, ITR; MFS transporter, SP family, solute carrier family 2 (myo-inositol transporter), member 13	0	0	0	0	2.73	3.89e-10	Uncommon to WL and ST (C0)	Synergistic	0	1.9304	1.9304	1.9304
TRINITY_DN155410_c0_g1	SLC2A8, GLUT8; MFS transporter, SP family, solute carrier family 2 (facilitated glucose transporter)	0	0	0	0	-1.51	0.00306	Uncommon to WL and ST (C0)	Synergistic	0	1.06773	1.06773	1.06773
TRINITY_DN126841_c0_g1	SLC50A, SWEET; solute carrier family 50 (sugar transporter)	0	0	0	0	2.18	0.00204	Uncommon to WL and ST (C0)	Synergistic	0	1.54149	1.54149	1.54149
TRINITY_DN154192_c5_g1	SLC50A, SWEET; solute carrier family 50 (sugar transporter)	0	0	0	0	-1.99	0.000161	Uncommon to WL and ST (C0)	Synergistic	0	1.40714	1.40714	1.40714
TRINITY_DN143665_c2_g3	VRG4, GONST1; GDP-mannose transporter	0	0	0	0	4.07	2.38e-05	Uncommon to WL and ST (C0)	Synergistic	0	2.87792	2.87792	2.87792
TRINITY_DN157009_c0_g1	SLC2A13, ITR; MFS transporter, SP family, solute carrier family 2 (myo-inositol transporter), member 13	0	0	0	0	1.7	1.64e-10	Uncommon to WL and ST (C0)	Synergistic	0	1.20208	1.20208	1.20208
TRINITY_DN145844_c3_g1	Probable sugar phosphate/phosphate translocator At3g14410	0	0	0	0	-1.03	3.17e-05	Uncommon to WL and ST (C0)	Synergistic	0	0.72832	0.72832	0.72832
TRINITY_DN155570_c1_g1	SLC2A13, ITR; MFS transporter, SP family, solute carrier family 2 (myo-inositol transporter), member 13	0	0	0	0	-2.84	7.67e-05	Uncommon to WL and ST (C0)	Synergistic	0	2.00818	2.00818	2.00818
TRINITY_DN151008_c1_g5	Hexose transporter 14 At1g77210	0	0	0	0	2.39	6.08e-16	Uncommon to WL and ST (C0)	Synergistic	0	1.68999	1.68999	1.68999
TRINITY_DN157366_c1_g4	Plastidal glycolate/glycerate translocator 1, chloroplastic	0	0	0	0	-1.02	0.000176	Uncommon to WL and ST (C0)	Synergistic	0	0.721249	0.721249	0.721249
TRINITY_DN157999_c1_g1	SLC2A13, ITR; MFS transporter, SP family, solute carrier family 2 (myo-inositol transporter), member 13	0	0	0	0	1.44	0.000152	Uncommon to WL and ST (C0)	Synergistic	0	1.01823	1.01823	1.01823
TRINITY_DN137943_c4_g1	SLC45A1_2_4; solute carrier family 45, member 1/2/4	0	0	0	0	-1.12	0.00838	Uncommon to WL and ST (C0)	Synergistic	0	0.79196	0.79196	0.79196
TRINITY_DN152281_c1_g1	SLC2A8, GLUT8; MFS transporter, SP family, solute carrier family 2 (facilitated glucose transporter)	0	0	0	0	-2.14	0.0134	Uncommon to WL and ST (C0)	Synergistic	0	1.51321	1.51321	1.51321
TRINITY_DN155423_c2_g4	SLC35E1; solute carrier family 35, member E1	0	0	0	0	-2.83	0.000838	Uncommon to WL and ST (C0)	Synergistic	0	2.00111	2.00111	2.00111
TRINITY_DN147572_c2_g2	SLC2A8, GLUT8; MFS transporter, SP family, solute carrier family 2 (facilitated glucose transporter)	0	0	0	0	-1.49	0.00271	Uncommon to WL and ST (C0)	Synergistic	0	1.05359	1.05359	1.05359
TRINITY_DN137175_c0_g1	SLC2A13, ITR; MFS transporter, SP family, solute carrier family 2 (myo-inositol transporter)	0	0	0	0	1.64	0.000207	Uncommon to WL and ST (C0)	Synergistic	0	1.15966	1.15966	1.15966
TRINITY_DN137175_c0_g2	SLC2A13, ITR; MFS transporter, SP family, solute carrier family 2 (myo-inositol transporter)	0	0	0	0	1.54	2.19e-06	Uncommon to WL and ST (C0)	Synergistic	0	1.08894	1.08894	1.08894
TRINITY_DN151353_c4_g1	SLC50A, SWEET; solute carrier family 50 (sugar transporter)	0	0	0	0	-1.74	0.000172	Uncommon to WL and ST (C0)	Synergistic	0	1.23037	1.23037	1.23037
TRINITY_DN153454_c2_g3	SLC2A13, ITR; MFS transporter, SP family, solute carrier family 2 (myo-inositol transporter)	0	0	0	0	1.35	0.00272	Uncommon to WL and ST (C0)	Synergistic	0	0.954594	0.954594	0.954594
TRINITY_DN147908_c0_g1	Hexose carrier protein HEX6	0	0	0	0	3.02	0.000363	Uncommon to WL and ST (C0)	Synergistic	0	2.13546	2.13546	2.13546
TRINITY_DN146574_c1_g2	SLC35C2; solute carrier family 35, member C2	0	0	0	0	2.82	0.000482	Uncommon to WL and ST (C0)	Synergistic	0	1.99404	1.99404	1.99404
TRINITY_DN152910_c1_g3	SLC17A; MFS transporter, ACS family, solute carrier family 17	0	0	0	0	-1.27	9.12e-09	Uncommon to WL and ST (C0)	Synergistic	0	0.898026	0.898026	0.898026
TRINITY_DN146574_c1_g1	Probable sugar phosphate/phosphate translocator At5g25400	0	0	0	0	2.08	0.00103	Uncommon to WL and ST (C0)	Synergistic	0	1.47078	1.47078	1.47078

[truncated: 2 more sheets: S. Table S11, S. Table S12]
